# Supplementary material for: Human and Chimpanzee Gene Expression Differences Replicated in Mice Fed Different Diets
Source: PLoS One. 2008 Jan 30;3(1):e1504. doi: 10.1371/journal.pone.0001504 (PMC2200793; doi:10.1371/journal.pone.0001504)
Supplement: Table S9 — The 7,136 human-mouse orthologs expressed in human, chimpanzee and mouse livers. See Table S5 for a description of how the table contents were calculated. (2.12 MB XLS) [file pone.0001504.s009.xls]

## Sheet: Humans chimpanzees and diet - T
Entrez Gene ID	Gene Title	Gene Symbol	Ensembl Gene ID	RefSeq Transcript ID	Affymetrix MG430 2.0 Probe Set	Effect size – mouse	P-value – mouse	Affymetrix HG U133Plus2 Probe Set	Effect size - human-chimpanzee	P-value - human-chimpanzee
2	alpha-2-macroglobulin	A2M	ENSG00000175899	NM_000014	1434719_at	0.03	0.95	217757_at	-0.67	0.275
9	N-acetyltransferase 1 (arylamine N-acetyltransferase)	NAT1	ENSG00000171428	NM_000662	1449981_a_at	1.59	0.00977	214440_at	0.81	0.226
12	serine (or cysteine) proteinase inhibitor, clade A (alpha-1 antiproteinase, antitrypsin), member 3	SERPINA3	ENSG00000196136	NM_001085	1419100_at	-0.28	0.604	202376_at	-2.18	0.00514
14	angio-associated, migratory cell protein	AAMP	ENSG00000127837	NM_001087	1454754_a_at	-0.41	0.452	201511_at	-0.51	0.414
16	alanyl-tRNA synthetase	AARS	ENSG00000090861	NM_001605	1423685_at	-1.06	0.0674	201000_at	-2.19	0.0183
18	4-aminobutyrate aminotransferase	ABAT	ENSG00000183044	NM_000663 /// NM_020686	1433855_at	2.47	0.000274	209460_at	5.1	0.000759
19	ATP-binding cassette, sub-family A (ABC1), member 1	ABCA1	ENSG00000165029	NM_005502	1450392_at	0.33	0.545	203505_at	-0.63	0.366
20	ATP-binding cassette, sub-family A (ABC1), member 2	ABCA2	ENSG00000107331	NM_001606 /// NM_212533	1449302_at	-1.36	0.0222	212772_s_at	0.91	0.171
22	ATP-binding cassette, sub-family B (MDR/TAP), member 7	ABCB7	ENSG00000131269	NM_004299	1419931_at	1.01	0.0751	209620_s_at	0.98	0.144
25	v-abl Abelson murine leukemia viral oncogene homolog 1	ABL1	ENSG00000097007	NM_005157 /// NM_007313	1423999_at	0.44	0.416	202123_s_at	-1.88	0.0276
32	acetyl-Coenzyme A carboxylase beta	ACACB	ENSG00000076555	NM_001093	1427052_at	0	0.996	1552616_a_at	-2.86	0.000927
33	acyl-Coenzyme A dehydrogenase, long chain	ACADL	ENSG00000115361	NM_001608	1448987_at	0.42	0.443	206068_s_at	3.3	0.000569
34	acyl-Coenzyme A dehydrogenase, C-4 to C-12 straight chain	ACADM	ENSG00000117054	NM_000016	1415984_at	1.34	0.0243	202502_at	1.91	0.0251
35	acyl-Coenzyme A dehydrogenase, C-2 to C-3 short chain	ACADS	ENSG00000122971	NM_000017	1460216_at	0.36	0.502	202366_at	0.07	0.909
36	acyl-Coenzyme A dehydrogenase, short/branched chain	ACADSB	ENSG00000196177	NM_001609	1455446_x_at	1.52	0.00819	226030_at	1.67	0.0488
37	acyl-Coenzyme A dehydrogenase, very long chain	ACADVL	ENSG00000072778	NM_000018	1424184_at	0.16	0.761	200710_at	-2.19	0.0132
38	acetyl-Coenzyme A acetyltransferase 1 (acetoacetyl Coenzyme A thiolase)	ACAT1	ENSG00000075239	NM_000019	1451271_a_at	0.63	0.258	1559239_s_at	2.27	0.00804
47	ATP citrate lyase	ACLY	ENSG00000131473	NM_001096 /// NM_198830	1425326_at	0.58	0.293	210337_s_at	0.63	0.301
48	aconitase 1, soluble	ACO1	ENSG00000122729	NM_002197	1456728_x_at	1.09	0.0597	207071_s_at	0.41	0.565
50	aconitase 2, mitochondrial	ACO2	ENSG00000100412	NM_001098	1442102_at	0.8	0.128	200793_s_at	-0.19	0.787
51	Acyl-Coenzyme A oxidase 1, palmitoyl	ACOX1	ENSG00000161533	NM_004035 /// NM_007292	1416408_at	1.07	0.0641	209600_s_at	1.93	0.0139
52	acid phosphatase 1, soluble	ACP1	ENSG00000143727	NM_004300 /// NM_007099 /// NM_177554	1450720_at	1.14	0.0413	215227_x_at	-1.64	0.0361
53	acid phosphatase 2, lysosomal	ACP2	ENSG00000134575	NM_001610	1424654_at	0.7	0.184	202767_at	0.26	0.696
56	acrosomal vesicle protein 1	ACRV1	ENSG00000134940	NM_001612 /// NM_020069 /// NM_020107 /// NM_020108 /// NM_020109 /// NM_020110 /// NM_020111 /// NM_020113 /// NM_020114 /// NM_020115	1418878_at	0.06	0.91	207990_x_at	0.48	0.446
59	Actin, alpha 2, smooth muscle, aorta	ACTA2	ENSG00000107796	NM_001613	1456658_at	-0.18	0.746	200974_at	0.5	0.443
60	actin, beta	ACTB	ENSG00000075624	NM_001101	AFFX-b-ActinMur/M12481_5_at	1.7	0.00316	200801_x_at	-1.5	0.0508
81	actinin, alpha 4	ACTN4	ENSG00000130402	NM_004924	1444258_at	-1.41	0.0172	200601_at	0.52	0.39
86	actin-like 6A	ACTL6A	ENSG00000136518	NM_004301 /// NM_177989 /// NM_178042	1429883_at	0.43	0.411	202666_s_at	0.16	0.797
90	activin A receptor, type I	ACVR1	ENSG00000115170	NM_001105	1416786_at	0.2	0.692	203935_at	1.58	0.0371
91	activin A receptor, type IB	ACVR1B	ENSG00000135503	NM_004302 /// NM_020327 /// NM_020328	1433725_at	0.63	0.254	205209_at	-1.42	0.0815
92	activin A receptor, type II	ACVR2	ENSG00000121989	NM_001616	1451004_at	-0.98	0.08	205327_s_at	1.01	0.196
95	aminoacylase 1	ACY1	ENSG00000114786	NM_000666	1419173_at	0.06	0.904	202740_at	0.95	0.177
97	acylphosphatase 1, erythrocyte (common) type	ACYP1	ENSG00000119640	NM_001107 /// NM_203488	1421022_x_at	3.34	2.09e-05	205260_s_at	-0.75	0.27
98	acylphosphatase 2, muscle type	ACYP2	ENSG00000170634	NM_138448	1427943_at	0.86	0.127	206833_s_at	3.08	0.000968
100	adenosine deaminase	ADA	ENSG00000196839	NM_000022	1417976_at	-0.29	0.589	204639_at	-0.62	0.392
103	adenosine deaminase, RNA-specific	ADAR	ENSG00000160710	NM_001111 /// NM_015840 /// NM_015841	1434268_at	-0.55	0.276	201786_s_at	-0.55	0.431
104	adenosine deaminase, RNA-specific, B1 (RED1 homolog rat)	ADARB1	ENSG00000197381	NM_001112 /// NM_015833 /// NM_015834	1421480_a_at	-0.29	0.592	207999_s_at	-1.27	0.0973
108	adenylate cyclase 2 (brain)	ADCY2	ENSG00000078295	NM_020546	1455462_at	-0.55	0.286	217687_at	-0.25	0.723
111	Adenylate cyclase 5	ADCY5	ENSG00000173175	NM_183357	1455296_at	0.63	0.242	228182_at	-0.27	0.686
113	adenylate cyclase 7	ADCY7	ENSG00000121281	NM_001114	1450065_at	0.57	0.306	1554827_a_at	-1.36	0.0712
115	adenylate cyclase 9	ADCY9	ENSG00000162104	NM_001116	1418586_at	0.07	0.902	204497_at	1.07	0.106
118	adducin 1 (alpha) /// adducin 1 (alpha)	ADD1	ENSG00000087274	NM_001119 /// NM_014189 /// NM_014190 /// NM_176801	1420953_at	1.2	0.0314	214726_x_at	1.15	0.11
120	adducin 3 (gamma)	ADD3	ENSG00000148700	NM_001121 /// NM_016824 /// NM_019903	1423298_at	0.95	0.0624	201753_s_at	1.67	0.0198
123	adipose differentiation-related protein	ADFP	ENSG00000147872	NM_001122	1448318_at	0.5	0.364	209122_at	0.49	0.449
127	alcohol dehydrogenase 4 (class II), pi polypeptide	ADH4	ENSG00000198099	NM_000670	1422070_at	1.87	0.00326	231703_s_at	5.27	0.000108
128	alcohol dehydrogenase 5 (class III), chi polypeptide	ADH5	ENSG00000197894	NM_000671	1416185_a_at	1.43	0.0174	208848_at	1.41	0.0832
132	Adenosine kinase	ADK	ENSG00000156110	NM_001123 /// NM_006721	1456960_at	-0.6	0.281	239501_at	-1.66	0.02
133	adrenomedullin	ADM	ENSG00000148926	NM_001124	1416077_at	-0.56	0.27	202912_at	0.67	0.273
142	poly (ADP-ribose) polymerase family, member 1	PARP1	ENSG00000143799	NM_001618	1422503_s_at	0.89	0.116	208644_at	-0.67	0.342
153	adrenergic, beta-1-, receptor	ADRB1	ENSG00000043591	NM_000684	1423420_at	-0.06	0.907	229277_at	-0.11	0.852
154	adrenergic, beta-2-, receptor, surface	ADRB2	ENSG00000169252	NM_000024	1437302_at	0.13	0.79	206170_at	1.1	0.0937
157	adrenergic, beta, receptor kinase 2	ADRBK2	ENSG00000100077	NM_005160	1434450_s_at	0.52	0.35	228771_at	0.5	0.445
159	adenylosuccinate synthase	ADSS	ENSG00000035687	NM_001126	1460726_at	0.44	0.418	221761_at	0.53	0.418
160	Adaptor-related protein complex 2, alpha 1 subunit	AP2A1	ENSG00000196961	NM_014203 /// NM_130787	1460724_at	-0.95	0.0952	1558792_x_at	-0.23	0.717
161	adaptor-related protein complex 2, alpha 2 subunit /// adaptor-related protein complex 2, alpha 2 subunit	AP2A2	ENSG00000183020	NM_012305	1432007_s_at	-1.39	0.0116	211779_x_at	-1.38	0.0462
162	adaptor-related protein complex 1, beta 1 subunit	AP1B1	ENSG00000100280	NM_001127 /// NM_145730	1416279_at	-0.65	0.232	205423_at	-0.95	0.203
163	adaptor-related protein complex 2, beta 1 subunit	AP2B1	ENSG00000006125	NM_001282	1452292_at	-0.55	0.32	200612_s_at	0.6	0.401
164	adaptor-related protein complex 1, gamma 1 subunit	AP1G1	ENSG00000166747	NM_001128	1434081_at	0.11	0.832	241294_at	-0.87	0.166
166	amino-terminal enhancer of split	AES	ENSG00000104964	NM_001130 /// NM_198969 /// NM_198970	1420619_a_at	-0.2	0.714	217729_s_at	0.41	0.548
173	afamin	AFM	ENSG00000079557	NM_001133	1427561_a_at	0.75	0.179	206840_at	1.41	0.059
175	aspartylglucosaminidase	AGA	ENSG00000038002	NM_000027	1434665_at	1.34	0.0256	204333_s_at	1.24	0.0749
182	jagged 1 (Alagille syndrome)	JAG1	ENSG00000101384	NM_000214	1434070_at	0.39	0.449	209098_s_at	-1.14	0.156
183	angiotensinogen (serine (or cysteine) proteinase inhibitor, clade A (alpha-1 antiproteinase, antitrypsin), member 8)	AGT	ENSG00000135744	NM_000029	1423396_at	1.17	0.042	202834_at	1.01	0.151
189	alanine-glyoxylate aminotransferase (oxalosis I; hyperoxaluria I; glycolicaciduria; serine-pyruvate aminotransferase)	AGXT	ENSG00000172482	NM_000030	1418833_at	2.81	0.000114	206957_at	6.84	1.33e-06
196	Aryl hydrocarbon receptor	AHR	ENSG00000106546	NM_001621	1450695_at	-0.77	0.163	1559035_a_at	-0.61	0.355
197	alpha-2-HS-glycoprotein	AHSG	ENSG00000145192	NM_001622	1455093_a_at	0.18	0.735	204551_s_at	2.73	0.0117
199	allograft inflammatory factor 1	AIF1	ENSG00000124655	NM_001623 /// NM_004847 /// NM_032955	1418204_s_at	0.88	0.0897	213095_x_at	0.7	0.262
202	absent in melanoma 1	AIM1	ENSG00000112297	XM_166300	1444412_at	0.79	0.153	212543_at	-1.58	0.0509
203	adenylate kinase 1	AK1	ENSG00000106992	NM_000476	1422184_a_at	0.23	0.665	202587_s_at	-0.5	0.435
204	adenylate kinase 2	AK2	ENSG00000004455	NM_001625 /// NM_013411 /// NM_172199	1448451_at	1.31	0.0223	212174_at	1.34	0.0607
207	v-akt murine thymoma viral oncogene homolog 1	AKT1	ENSG00000142208	NM_001014431 /// NM_001014432 /// NM_005163	1425711_a_at	-1.01	0.0804	207163_s_at	0.12	0.862
208	V-akt murine thymoma viral oncogene homolog 2	AKT2	ENSG00000105221	NM_001626	1421324_a_at	0.14	0.794	203808_at	0.77	0.253
210	aminolevulinate, delta-, dehydratase	ALAD	ENSG00000148218	NM_000031 /// NM_001003945	1424877_a_at	0.71	0.205	218489_s_at	-1.56	0.0265
211	aminolevulinate, delta-, synthase 1	ALAS1	ENSG00000023330	NM_000688 /// NM_199166	1442331_at	1.6	0.00858	205633_s_at	0.47	0.502
213	albumin	ALB	ENSG00000163631	NM_000477	1425260_at	0.31	0.56	214837_at	2	0.0135
214	Activated leukocyte cell adhesion molecule	ALCAM	ENSG00000170017	NM_001627	1426300_at	0.37	0.47	1569362_at	-0.84	0.205
215	ATP-binding cassette, sub-family D (ALD), member 1	ABCD1	ENSG00000101986	NM_000033	1418838_at	1.02	0.0769	205142_x_at	0.12	0.843
216	aldehyde dehydrogenase 1 family, member A1	ALDH1A1	ENSG00000165092	NM_000689	1416468_at	2.07	0.0017	212224_at	0.12	0.863
217	aldehyde dehydrogenase 2 family (mitochondrial)	ALDH2	ENSG00000111275	NM_000690	1434988_x_at	0.85	0.125	201425_at	1.06	0.104
219	aldehyde dehydrogenase 1 family, member B1	ALDH1B1	ENSG00000137124	NM_000692	1451260_at	1.75	0.00552	209646_x_at	2.51	0.00602
221	Aldehyde dehydrogenase 3 family, member B1	ALDH3B1	ENSG00000006534	NM_000694	1452301_at	0.28	0.606	1565731_at	-1.5	0.0324
223	aldehyde dehydrogenase 9 family, member A1	ALDH9A1	ENSG00000143149	NM_000696	1437398_a_at	1.8	0.004	201612_at	1.37	0.0888
226	aldolase A, fructose-bisphosphate	ALDOA	ENSG00000149925	NM_000034 /// NM_184041 /// NM_184043	1416921_x_at	-1.14	0.0503	200966_x_at	-0.25	0.683
229	aldolase B, fructose-bisphosphate	ALDOB	ENSG00000136872	NM_000035	1451194_at	-0.36	0.506	211357_s_at	2.38	0.00527
230	aldolase C, fructose-bisphosphate	ALDOC	ENSG00000109107	NM_005165	1451461_a_at	2.52	0.000166	202022_at	0.32	0.605
231	aldo-keto reductase family 1, member B1 (aldose reductase)	AKR1B1	ENSG00000085662	NM_001628	1456590_x_at	1.33	0.0237	201272_at	-0.71	0.324
241	arachidonate 5-lipoxygenase-activating protein	ALOX5AP	ENSG00000132965	NM_001629	1452016_at	0.3	0.576	204174_at	1.2	0.0782
249	alkaline phosphatase, liver/bone/kidney	ALPL	ENSG00000162551	NM_000478	1423611_at	-0.38	0.483	1557924_s_at	-0.61	0.365
259	alpha-1-microglobulin/bikunin precursor	AMBP	ENSG00000106927	NM_001633	1416649_at	0.58	0.295	205477_s_at	0.38	0.585
267	autocrine motility factor receptor	AMFR	ENSG00000159461	NM_001144 /// NM_138958	1450102_a_at	0.12	0.827	202204_s_at	-2.35	0.00745
271	adenosine monophosphate deaminase 2 (isoform L)	AMPD2	ENSG00000116337	NM_004037 /// NM_139156 /// NM_203404	1438941_x_at	0.43	0.436	212360_at	0.44	0.488
274	bridging integrator 1	BIN1	ENSG00000136717	NM_004305 /// NM_139343 /// NM_139344 /// NM_139345 /// NM_139346 /// NM_139347 /// NM_139348 /// NM_139349 /// NM_139350 /// NM_139351	1425532_a_at	-0.51	0.359	210202_s_at	0.66	0.285
290	alanyl (membrane) aminopeptidase (aminopeptidase N, aminopeptidase M, microsomal aminopeptidase, CD13, p150)	ANPEP	ENSG00000166825	NM_001150	1421424_a_at	-0.94	0.1	202888_s_at	0.84	0.248
291	solute carrier family 25 (mitochondrial carrier; adenine nucleotide translocator), member 4	SLC25A4	ENSG00000151729	NM_001151	1455069_x_at	1.65	0.00458	202825_at	-1.95	0.0191
301	annexin A1	ANXA1	ENSG00000135046	NM_000700	1448213_at	-0.01	0.984	201012_at	0.64	0.304
306	annexin A3	ANXA3	ENSG00000138772	NM_005139	1460330_at	0.58	0.245	209369_at	-0.09	0.897
307	annexin A4	ANXA4	ENSG00000196975	NM_001153	1424176_a_at	1.8	0.00419	201302_at	-1.86	0.0274
308	annexin A5	ANXA5	ENSG00000164111	NM_001154	1425567_a_at	2.12	0.00131	200782_at	-2.67	0.00234
309	annexin A6	ANXA6	ENSG00000197043	NM_001155 /// NM_004033	1429246_a_at	1.61	0.00898	200982_s_at	-1.43	0.0379
310	annexin A7	ANXA7	ENSG00000138279	NM_001156 /// NM_004034	1416138_at	0.79	0.159	209860_s_at	-2.91	0.00138
312	annexin A13	ANXA13	ENSG00000104537	NM_001003954 /// NM_004306	1424959_at	0.45	0.407	208323_s_at	4.64	0.000234
317	apoptotic protease activating factor	APAF1	ENSG00000120868	NM_001160 /// NM_013229 /// NM_181861 /// NM_181868 /// NM_181869	1452870_at	-0.31	0.552	204859_s_at	1.53	0.0306
319	apolipoprotein F	APOF	ENSG00000175336	NM_001638	1418239_at	1.05	0.0681	207262_at	1.74	0.057
323	amyloid beta (A4) precursor protein-binding, family B, member 2 (Fe65-like)	APBB2	ENSG00000163697	NM_173075	1452342_at	0.19	0.722	40148_at	0.67	0.308
324	adenomatosis polyposis coli	APC	ENSG00000134982	NM_000038	1450056_at	-0.79	0.154	203525_s_at	-1.42	0.0392
325	amyloid P component, serum	APCS	ENSG00000132703	NM_001639	1419059_at	-0.89	0.118	206350_at	-0.02	0.977
327	N-acylaminoacyl-peptide hydrolase	APEH	ENSG00000164062	NM_001640	1426030_a_at	-0.73	0.17	201284_s_at	1.33	0.114
328	APEX nuclease (multifunctional DNA repair enzyme) 1	APEX1	ENSG00000100823	NM_001641 /// NM_080648 /// NM_080649	1456079_x_at	0.67	0.231	210027_s_at	1.79	0.029
329	baculoviral IAP repeat-containing 2	BIRC2	ENSG00000110330	NM_001166	1418854_at	0.15	0.772	202076_at	0.79	0.228
330	baculoviral IAP repeat-containing 3	BIRC3	ENSG00000023445	NM_001165 /// NM_182962	1421392_a_at	0.32	0.555	210538_s_at	0.37	0.568
331	baculoviral IAP repeat-containing 4	BIRC4	ENSG00000101966	NM_001167	1426636_a_at	-0.63	0.25	225859_at	0.93	0.147
334	amyloid beta (A4) precursor-like protein 2	APLP2	ENSG00000084234	NM_001642	1432344_a_at	1.55	0.00793	208703_s_at	-1.81	0.0293
335	apolipoprotein A-I	APOA1	ENSG00000196321 /// ENSG00000118137	NM_000039	1419857_at	0.35	0.524	231694_at	-0.69	0.324
336	apolipoprotein A-II	APOA2	ENSG00000158874	NM_001643	1417950_a_at	0.5	0.357	219465_at	1.68	0.0482
337	apolipoprotein A-IV	APOA4	ENSG00000198652	NM_000482	1417761_at	-4.04	2.61e-06	206894_at	0	0.995
338	apolipoprotein B (including Ag(x) antigen)	APOB	ENSG00000084674	NM_000384	1455593_at	0.03	0.963	223579_s_at	0.99	0.127
339	apolipoprotein B mRNA editing enzyme, catalytic polypeptide 1	APOBEC1	ENSG00000111701	NM_001644 /// NM_005889	1451755_a_at	0.47	0.396	207158_at	0.93	0.193
346	apolipoprotein C-IV	APOC4	ENSG00000130207	NM_001646	1418708_at	0.58	0.299	206738_at	-2	0.00924
348	apolipoprotein E	APOE	ENSG00000130203	NM_000041	1432466_a_at	0.01	0.984	212883_at	-0.87	0.216
350	apolipoprotein H (beta-2-glycoprotein I)	APOH	ENSG00000091583	NM_000042	1416677_at	-0.08	0.878	205216_s_at	0.77	0.298
351	amyloid beta (A4) precursor protein (protease nexin-II, Alzheimer disease)	APP	ENSG00000142192	NM_000484 /// NM_201413 /// NM_201414	1444705_at	-0.49	0.351	200602_at	-0.73	0.241
353	adenine phosphoribosyltransferase	APRT	ENSG00000198931	NM_000485	1423801_a_at	-1.23	0.0362	203219_s_at	2.25	0.00417
355	Fas (TNF receptor superfamily, member 6)	FAS	ENSG00000026103	NM_000043 /// NM_152871 /// NM_152872 /// NM_152873 /// NM_152874 /// NM_152875 /// NM_152876 /// NM_152877	1460251_at	0.91	0.106	204781_s_at	1.2	0.0705
357	apical protein-like (Xenopus laevis)	APXL	ENSG00000146950	NM_001649	1433992_at	0.36	0.507	204967_at	0.08	0.905
358	aquaporin 1 (channel-forming integral protein, 28kDa)	AQP1	ENSG00000106125	NM_000385 /// NM_198098	1416203_at	1.26	0.0328	207542_s_at	-1.14	0.142
360	aquaporin 3	AQP3	ENSG00000165272	NM_004925	1447727_at	-0.75	0.167	39248_at	17.31	6.24e-07
361	aquaporin 4	AQP4	ENSG00000171885	NM_001650 /// NM_004028	1434449_at	-0.66	0.229	210906_x_at	1.01	0.152
366	aquaporin 9	AQP9	ENSG00000103569	NM_020980	1421605_a_at	0.59	0.282	205568_at	0.84	0.226
368	ATP-binding cassette, sub-family C (CFTR/MRP), member 6	ABCC6	ENSG00000091262	NM_001171	1421212_at	0.63	0.246	215559_at	0.24	0.717
369	v-raf murine sarcoma 3611 viral oncogene homolog	ARAF	ENSG00000078061	NM_001654	1440764_at	-0.94	0.0969	230652_at	-0.55	0.398
372	archain 1	ARCN1	ENSG00000095139	NM_001655	1436062_at	-0.97	0.0814	201176_s_at	-0.51	0.47
377	ADP-ribosylation factor 3 /// ADP-ribosylation factor 3	ARF3	ENSG00000134287	NM_001659	1421789_s_at	-0.81	0.151	200011_s_at	2.59	0.00175
378	ADP-ribosylation factor 4	ARF4	ENSG00000168374	NM_001660	1439367_x_at	-0.67	0.181	201097_s_at	0.17	0.81
379	ADP-ribosylation factor 4-like	ARF4L	ENSG00000175906	NM_001661	1418250_at	-0.82	0.142	203586_s_at	-1.73	0.0171
382	ADP-ribosylation factor 6	ARF6	ENSG00000165527	NM_001663	1418823_at	0.36	0.508	214182_at	0.78	0.224
383	arginase, liver	ARG1	ENSG00000118520	NM_000045	1419549_at	1.16	0.0394	206177_s_at	1.05	0.18
387	ras homolog gene family, member A	RHOA	ENSG00000067560	NM_001664	1437628_s_at	0.75	0.182	200059_s_at	0.44	0.535
388	ras homolog gene family, member B	RHOB	ENSG00000143878	NM_004040	1449110_at	-0.34	0.536	1553965_x_at	1.34	0.0499
389	ras homolog gene family, member C	RHOC	ENSG00000155366	NM_175744	1435394_s_at	0.76	0.139	200885_at	-0.77	0.273
390	Rho family GTPase 3	RND3	ENSG00000115963	NM_005168	1416701_at	2.74	0.00014	212724_at	0.28	0.674
391	ras homolog gene family, member G (rho G)	RHOG	ENSG00000177105	NM_001665	1422572_at	-1.43	0.0175	203175_at	-0.99	0.166
392	Rho GTPase activating protein 1	ARHGAP1	ENSG00000175220	NM_004308	1451309_at	-0.79	0.161	202117_at	-0.5	0.437
394	Rho GTPase activating protein 5	ARHGAP5	ENSG00000100852	NM_001173	1450896_at	0.64	0.24	242110_at	-0.72	0.319
395	Rho GTPase activating protein 6	ARHGAP6	ENSG00000047648	NM_001174 /// NM_006125 /// NM_013422 /// NM_013423 /// NM_013427	1451867_x_at	0.25	0.629	234670_at	1.35	0.0471
396	Rho GDP dissociation inhibitor (GDI) alpha	ARHGDIA	ENSG00000141522	NM_004309	1451168_a_at	-0.49	0.374	201168_x_at	-2.25	0.0179
400	ADP-ribosylation factor-like 1	ARL1	ENSG00000120805	NM_001177	1451025_at	-0.31	0.565	201658_at	3.68	0.000159
403	ADP-ribosylation factor-like 3	ARL3	ENSG00000138175	NM_004311	1450706_a_at	1.15	0.0374	202641_at	2.84	0.00249
405	aryl hydrocarbon receptor nuclear translocator	ARNT	ENSG00000143437	NM_001668 /// NM_178426 /// NM_178427	1421721_a_at	0.79	0.149	230619_at	3.18	0.005
409	Arrestin, beta 2	ARRB2	ENSG00000141480	NM_004313 /// NM_199004	1451987_at	-0.25	0.615	1559436_x_at	-0.21	0.761
410	arylsulfatase A	ARSA	ENSG00000100299	NM_000487	1445291_at	0.66	0.233	204443_at	1.58	0.0441
411	arylsulfatase B	ARSB	ENSG00000113273	NM_000046 /// NM_198709	1458281_at	-0.16	0.771	1554030_at	1.06	0.102
421	Armadillo repeat gene deletes in velocardiofacial syndrome	ARVCF	ENSG00000099889	NM_001670	1423061_at	-0.86	0.125	217516_x_at	-0.17	0.801
427	N-acylsphingosine amidohydrolase (acid ceramidase) 1	ASAH1	ENSG00000104763	NM_004315 /// NM_177924	1416735_at	0.87	0.117	213902_at	5.75	0.000137
429	achaete-scute complex-like 1 (Drosophila)	ASCL1	ENSG00000139352	NM_004316	1437086_at	-0.94	0.077	209988_s_at	0.15	0.801
433	asialoglycoprotein receptor 2	ASGR2	ENSG00000161944	NM_001181 /// NM_080912 /// NM_080913 /// NM_080914	1419747_at	0.39	0.479	240569_at	-3.28	0.00195
435	argininosuccinate lyase	ASL	ENSG00000169910	NM_000048	1448350_at	1.25	0.0294	204608_at	-0.92	0.22
439	arsA arsenite transporter, ATP-binding, homolog 1 (bacterial)	ASNA1	ENSG00000198356	NM_004317	1418292_at	0.34	0.516	202024_at	-1.87	0.0168
443	aspartoacylase (aminoacylase 2, Canavan disease)	ASPA	ENSG00000108381	NM_000049	1418472_at	2.89	9.35e-05	206030_at	-0.65	0.297
444	aspartate beta-hydroxylase	ASPH	ENSG00000198363	NM_004318 /// NM_020164 /// NM_032466 /// NM_032467 /// NM_032468	1420959_at	0.66	0.236	210896_s_at	0.77	0.219
445	argininosuccinate synthetase	ASS	ENSG00000130707	NM_000050 /// NM_054012	1416239_at	1.4	0.0155	207076_s_at	0.72	0.336
462	serine (or cysteine) proteinase inhibitor, clade C (antithrombin), member 1	SERPINC1	ENSG00000117601	NM_000488	1417909_at	0.25	0.641	210049_at	-1.01	0.162
466	Activating transcription factor 1	ATF1	ENSG00000123268	NM_005171	1417296_at	0.36	0.511	1565269_s_at	0.72	0.27
467	activating transcription factor 3	ATF3	ENSG00000162772	NM_001674 /// NM_004024	1449363_at	0.07	0.887	202672_s_at	0.94	0.143
468	activating transcription factor 4 (tax-responsive enhancer element B67)	ATF4	ENSG00000128272	NM_001675 /// NM_182810	1448135_at	1.04	0.0706	200779_at	-0.02	0.97
471	5-aminoimidazole-4-carboxamide ribonucleotide formyltransferase/IMP cyclohydrolase	ATIC	ENSG00000138363	NM_004044	1428506_at	0.86	0.128	208758_at	-0.8	0.202
472	ataxia telangiectasia mutated (includes complementation groups A, C and D)	ATM	ENSG00000149311	NM_000051 /// NM_138292 /// NM_138293	1421205_at	0.7	0.2	1570352_at	-2.63	0.00433
473	Arginine-glutamic acid dipeptide (RE) repeats	RERE	ENSG00000142599	NM_012102	1448018_at	-1.31	0.0236	221643_s_at	-1.68	0.0191
476	ATPase, Na+/K+ transporting, alpha 1 polypeptide	ATP1A1	ENSG00000163399	NM_000701 /// NM_001001586	1423653_at	-1.73	0.00584	220948_s_at	-1.46	0.0493
481	ATPase, Na+/K+ transporting, beta 1 polypeptide	ATP1B1	ENSG00000143153	NM_001001787 /// NM_001677	1451152_a_at	-1.82	0.00399	201242_s_at	1.84	0.0122
483	ATPase, Na+/K+ transporting, beta 3 polypeptide	ATP1B3	ENSG00000069849	NM_001679	1423126_at	0.19	0.718	208836_at	-0.88	0.179
488	ATPase, Ca++ transporting, cardiac muscle, slow twitch 2	ATP2A2	ENSG00000174437	NM_001681 /// NM_170665	1427251_at	-1.24	0.0315	212361_s_at	2.07	0.0105
489	ATPase, Ca++ transporting, ubiquitous	ATP2A3	ENSG00000074370	NM_005173 /// NM_174953 /// NM_174954 /// NM_174955 /// NM_174956 /// NM_174957 /// NM_174958	1421129_a_at	-0.26	0.631	213036_x_at	-1.22	0.101
490	ATPase, Ca++ transporting, plasma membrane 1	ATP2B1	ENSG00000070961	NM_001001323 /// NM_001682	1452969_at	0.59	0.26	215716_s_at	-0.85	0.181
498	ATP synthase, H+ transporting, mitochondrial F1 complex, alpha subunit, isoform 1, cardiac muscle	ATP5A1	ENSG00000152234	NM_001001935 /// NM_001001937 /// NM_004046	1423111_at	1.01	0.0781	213738_s_at	-0.22	0.744
501	aldehyde dehydrogenase 7 family, member A1	ALDH7A1	ENSG00000164904	NM_001182	1415902_at	-0.28	0.572	208951_at	1.36	0.0799
506	ATP synthase, H+ transporting, mitochondrial F1 complex, beta polypeptide	ATP5B	ENSG00000110955	NM_001686	1416829_at	0.63	0.258	201322_at	0.52	0.468
509	ATP synthase, H+ transporting, mitochondrial F1 complex, gamma polypeptide 1	ATP5C1	ENSG00000165629	NM_001001973 /// NM_005174	1416058_s_at	0.67	0.216	214132_at	-1.41	0.0675
513	ATP synthase, H+ transporting, mitochondrial F1 complex, delta subunit	ATP5D	ENSG00000099624	NM_001001975 /// NM_001687	1423716_s_at	0.5	0.36	203926_x_at	-2.62	0.00163
515	ATP synthase, H+ transporting, mitochondrial F0 complex, subunit b, isoform 1 /// ATP synthase, H+ transporting, mitochondrial F0 complex, subunit b, isoform 1	ATP5F1	ENSG00000116459	NM_001002014 /// NM_001002015 /// NM_001688	1426742_at	1.49	0.014	211755_s_at	0.52	0.462
516	ATP synthase, H+ transporting, mitochondrial F0 complex, subunit c (subunit 9), isoform 1	ATP5G1	ENSG00000159199	NM_001002027 /// NM_005175	1416020_a_at	1.35	0.0159	208972_s_at	-1.5	0.0314
518	ATP synthase, H+ transporting, mitochondrial F0 complex, subunit c (subunit 9) isoform 3	ATP5G3	ENSG00000154518	NM_001002256 /// NM_001002258 /// NM_001689	1454661_at	0.98	0.087	228168_at	0.96	0.175
521	ATP synthase, H+ transporting, mitochondrial F0 complex, subunit e	ATP5I	ENSG00000169020	NM_007100	1434053_x_at	1.59	0.01	209492_x_at	-0.25	0.709
522	ATP synthase, H+ transporting, mitochondrial F0 complex, subunit F6	ATP5J	ENSG00000154723	NM_001003696 /// NM_001003697 /// NM_001003701 /// NM_001003703 /// NM_001685	1416143_at	0.87	0.122	202325_s_at	1.31	0.103
523	ATPase, H+ transporting, lysosomal 70kDa, V1 subunit A	ATP6V1A	ENSG00000114573	NM_001690	1422508_at	0.79	0.16	201972_at	-0.51	0.483
526	ATPase, H+ transporting, lysosomal 56/58kDa, V1 subunit B, isoform 2	ATP6V1B2	ENSG00000147416	NM_001693	1419883_s_at	0.75	0.17	201089_at	1.18	0.118
528	ATPase, H+ transporting, lysosomal 42kDa, V1 subunit C, isoform 1	ATP6V1C1	ENSG00000155097	NM_001007254 /// NM_001695	1419544_at	0.39	0.469	226463_at	0.97	0.132
529	ATPase, H+ transporting, lysosomal 31kDa, V1 subunit E isoform 1	ATP6V1E1	ENSG00000131100	NM_001696	1449712_s_at	0.65	0.23	208678_at	-0.25	0.703
533	ATPase, H+ transporting, lysosomal 21kDa, V0 subunit c'' /// ATPase, H+ transporting, lysosomal 21kDa, V0 subunit c''	ATP6V0B	ENSG00000117410	NM_004047	1425448_x_at	-1.5	0.00778	200078_s_at	-0.46	0.477
534	ATPase, H+ transporting, lysosomal 13kDa, V1 subunit G isoform 2	ATP6V1G2	ENSG00000198563	NM_130463 /// NM_138282	1417799_at	-0.39	0.483	214762_at	0.7	0.263
535	ATPase, H+ transporting, lysosomal V0 subunit a isoform 1	ATP6V0A1	ENSG00000033627	NM_005177	1425227_a_at	0.6	0.279	212383_at	-1.95	0.0126
537	ATPase, H+ transporting, lysosomal accessory protein 1	ATP6AP1	ENSG00000071553	NM_001183	1449622_s_at	0.44	0.42	207809_s_at	0.24	0.726
538	ATPase, Cu++ transporting, alpha polypeptide (Menkes syndrome)	ATP7A	ENSG00000165240	NM_000052	1436921_at	0.51	0.346	205197_s_at	-0.8	0.28
540	ATPase, Cu++ transporting, beta polypeptide (Wilson disease)	ATP7B	ENSG00000123191	NM_000053 /// NM_001005918	1421563_at	0.74	0.173	204624_at	-1.08	0.105
545	ataxia telangiectasia and Rad3 related	ATR	ENSG00000175054	NM_001184	1427197_at	-0.2	0.672	209903_s_at	-1.6	0.0282
546	alpha thalassemia/mental retardation syndrome X-linked (RAD54 homolog, S. cerevisiae)	ATRX	ENSG00000187992 /// ENSG00000085224	NM_000489 /// NM_138270 /// NM_138271	1453734_at	0.67	0.231	208860_s_at	0.47	0.445
549	AU RNA binding protein/enoyl-Coenzyme A hydratase	AUH	ENSG00000148090	NM_001698	1420776_a_at	0.35	0.518	205052_at	2.82	0.0062
550	ancient ubiquitous protein 1	AUP1	ENSG00000115307	NM_012103 /// NM_181575 /// NM_181576	1415742_at	-0.39	0.469	220525_s_at	-1.37	0.0465
552	arginine vasopressin receptor 1A	AVPR1A	ENSG00000166148	NM_000706	1418604_at	-1.93	0.00273	206251_s_at	-0.03	0.958
558	AXL receptor tyrosine kinase	AXL	ENSG00000167601	NM_001699 /// NM_021913	1423586_at	1.44	0.0131	202685_s_at	-0.62	0.39
563	alpha-2-glycoprotein 1, zinc	AZGP1	ENSG00000160862	NM_001185	1417776_at	0.06	0.916	209309_at	-0.52	0.467
567	beta-2-microglobulin	B2M	ENSG00000166710	NM_004048	1427511_at	1.1	0.0448	232311_at	1.19	0.117
570	bile acid Coenzyme A: amino acid N-acyltransferase (glycine N-choloyltransferase)	BAAT	ENSG00000136881	NM_001701	1419002_s_at	0.81	0.143	206913_at	0.99	0.19
571	BTB and CNC homology 1, basic leucine zipper transcription factor 1	BACH1	ENSG00000156273	NM_001011545 /// NM_001186 /// NM_206866	1449311_at	-0.04	0.937	210818_s_at	-0.69	0.328
573	BCL2-associated athanogene /// BCL2-associated athanogene	BAG1	ENSG00000107262	NM_004323	1416394_at	0.06	0.918	211475_s_at	1.32	0.0509
577	brain-specific angiogenesis inhibitor 3	BAI3	ENSG00000135298	NM_001704	1446358_at	-0.51	0.356	205638_at	-1.15	0.113
581	BCL2-associated X protein	BAX	ENSG00000087088	NM_004324 /// NM_138761 /// NM_138762 /// NM_138763 /// NM_138764 /// NM_138765	1416837_at	0.49	0.369	208478_s_at	-0.21	0.756
585	Bardet-Biedl syndrome 4	BBS4	ENSG00000140463	NM_033028	1449734_s_at	0.37	0.497	212745_s_at	0.44	0.508
587	branched chain aminotransferase 2, mitochondrial	BCAT2	ENSG00000105552	NM_001190	1425764_a_at	0.79	0.162	203576_at	0.47	0.439
590	butyrylcholinesterase	BCHE	ENSG00000114200	NM_000055	1421218_at	1.36	0.0231	205433_at	0.67	0.339
593	branched chain keto acid dehydrogenase E1, alpha polypeptide (maple syrup urine disease)	BCKDHA	ENSG00000142046	NM_000709	1416647_at	0.22	0.678	202331_at	1.21	0.072
594	branched chain keto acid dehydrogenase E1, beta polypeptide (maple syrup urine disease)	BCKDHB	ENSG00000083123	NM_000056 /// NM_183050	1427153_at	0.78	0.129	213321_at	2.09	0.00667
595	cyclin D1 (PRAD1: parathyroid adenomatosis 1)	CCND1	ENSG00000110092	NM_053056	1448698_at	-0.32	0.56	208711_s_at	0.62	0.358
598	BCL2-like 1	BCL2L1	ENSG00000171552	NM_001191 /// NM_138578	1420887_a_at	-0.99	0.0863	215037_s_at	1.43	0.0371
599	BCL2-like 2	BCL2L2	ENSG00000129473	NM_004050	1423572_at	0.06	0.913	209311_at	-1.29	0.0705
602	B-cell CLL/lymphoma 3	BCL3	ENSG00000069399	NM_005178	1418133_at	-0.85	0.134	204908_s_at	0.1	0.874
604	B-cell CLL/lymphoma 6 (zinc finger protein 51) /// B-cell CLL/lymphoma 6 (zinc finger protein 51)	BCL6	ENSG00000113916	NM_001706 /// NM_138931	1421818_at	-0.89	0.117	215990_s_at	-0.67	0.334
605	B-cell CLL/lymphoma 7A	BCL7A	ENSG00000110987	NM_020993	1428207_at	0.8	0.158	203796_s_at	0.97	0.128
607	B-cell CLL/lymphoma 9	BCL9	ENSG00000116128	NM_004326	1451574_at	0.32	0.56	222350_at	0.59	0.339
617	BCS1-like (yeast)	BCS1L	ENSG00000074582	NM_004328	1451541_at	0.88	0.121	207618_s_at	-1.95	0.0119
622	3-hydroxybutyrate dehydrogenase (heart, mitochondrial)	BDH	ENSG00000161267	NM_004051 /// NM_203314 /// NM_203315	1452257_at	0.68	0.223	236143_at	1.32	0.0745
627	Brain-derived neurotrophic factor	BDNF	ENSG00000176697	NM_001709 /// NM_170731 /// NM_170732 /// NM_170733 /// NM_170734 /// NM_170735	1422168_a_at	-0.76	0.175	244503_at	-0.75	0.296
629	B-factor, properdin	BF	ENSG00000166285	--- /// NM_001710	1417314_at	0.47	0.395	202357_s_at	0.23	0.701
637	BH3 interacting domain death agonist	BID	ENSG00000015475	NM_001196 /// NM_197966 /// NM_197967	1417045_at	0.71	0.181	227143_s_at	0.45	0.496
644	biliverdin reductase A	BLVRA	ENSG00000106605	NM_000712	1428580_at	1.42	0.0179	203771_s_at	0.47	0.477
645	biliverdin reductase B (flavin reductase (NADPH))	BLVRB	ENSG00000090013	NM_000713	1451386_at	-1.34	0.025	202201_at	-0.74	0.256
648	polycomb group ring finger 4	PCGF4	ENSG00000168283	NM_005180	1448733_at	0.31	0.548	202265_at	2.02	0.0166
650	bone morphogenetic protein 2	BMP2	ENSG00000125845	NM_001200	1423635_at	-0.18	0.736	205290_s_at	1	0.128
653	bone morphogenetic protein 5	BMP5	ENSG00000112175	NM_021073	1421283_at	0.45	0.412	205430_at	-0.54	0.417
657	bone morphogenetic protein receptor, type IA	BMPR1A	ENSG00000107779	NM_004329	1425494_s_at	0.82	0.12	230979_at	0.6	0.392
659	bone morphogenetic protein receptor, type II (serine/threonine kinase)	BMPR2	---	NM_001204 /// NM_033346	1419616_at	0.46	0.403	231873_at	-2.27	0.0128
663	BCL2/adenovirus E1B 19kDa interacting protein 2	BNIP2	ENSG00000140299	NM_004330	1453993_a_at	0.62	0.264	209308_s_at	-1.7	0.0232
664	BCL2/adenovirus E1B 19kDa interacting protein 3	BNIP3	ENSG00000176171	NM_004052	1422470_at	-0.68	0.224	201849_at	1.19	0.0865
665	BCL2/adenovirus E1B 19kDa interacting protein 3-like /// BCL2/adenovirus E1B 19kDa interacting protein 3-like	BNIP3L	ENSG00000104765	NM_004331	1416922_a_at	0.47	0.385	221478_at	-1.18	0.075
666	BCL2-related ovarian killer	BOK	ENSG00000176720	NM_032515	1417040_a_at	-0.7	0.21	223349_s_at	3.2	0.00371
669	2,3-bisphosphoglycerate mutase /// 2,3-bisphosphoglycerate mutase	BPGM	ENSG00000172331	NM_001724 /// NM_199186	1415864_at	0.68	0.216	203502_at	-1.79	0.0203
670	biphenyl hydrolase-like (serine hydrolase; breast epithelial mucin-associated antigen)	BPHL	ENSG00000137274	NM_004332	1424242_at	1.5	0.0139	205750_at	-0.98	0.138
672	breast cancer 1, early onset	BRCA1	ENSG00000012048	NM_007294 /// NM_007295 /// NM_007296 /// NM_007297 /// NM_007298 /// NM_007299 /// NM_007300 /// NM_007301 /// NM_007302 /// NM_007303 /// NM_007304 /// NM_007305 /// NM_007306	1424629_at	0.55	0.316	204531_s_at	1.33	0.053
673	v-raf murine sarcoma viral oncogene homolog B1	BRAF	ENSG00000157764	NM_004333	1441740_at	-0.67	0.22	206044_s_at	-2.64	0.00214
675	breast cancer 2, early onset	BRCA2	ENSG00000139618	NM_000059	1419076_a_at	0.51	0.33	214727_at	-1.51	0.051
677	zinc finger protein 36, C3H type-like 1	ZFP36L1	ENSG00000185650	NM_004926	1450644_at	1.22	0.0377	211962_s_at	-1	0.122
678	zinc finger protein 36, C3H type-like 2	ZFP36L2	ENSG00000152518	NM_006887	1437626_at	-0.26	0.637	201367_s_at	1.67	0.0203
680	bombesin-like receptor 3	BRS3	ENSG00000102239	NM_001727	1422265_at	-0.07	0.891	207369_at	0.56	0.365
684	bone marrow stromal cell antigen 2	BST2	ENSG00000130303	NM_004335	1424921_at	0.86	0.113	201641_at	-1.07	0.118
685	betacellulin	BTC	ENSG00000174808	NM_001729	1435541_at	0.18	0.727	241412_at	-0.62	0.39
686	biotinidase	BTD	ENSG00000169814	NM_000060	1417987_at	-0.16	0.759	204167_at	-2	0.0295
694	B-cell translocation gene 1, anti-proliferative	BTG1	ENSG00000133639	NM_001731	1437455_a_at	0.93	0.105	200920_s_at	-0.4	0.519
706	benzodiazapine receptor (peripheral)	BZRP	ENSG00000100300	NM_000714 /// NM_007311	1438948_x_at	0.89	0.117	202096_s_at	-0.63	0.395
710	Serine (or cysteine) proteinase inhibitor, clade G (C1 inhibitor), member 1, (angioedema, hereditary)	SERPING1	ENSG00000149131	NM_000062	1416625_at	0.91	0.11	200986_at	-3.02	0.00069
712	complement component 1, q subcomponent, alpha polypeptide	C1QA	ENSG00000173372	NM_015991	1417381_at	0.39	0.447	218232_at	0.15	0.823
713	complement component 1, q subcomponent, beta polypeptide	C1QB	ENSG00000173369	NM_000491	1417063_at	0.99	0.0702	202953_at	0.06	0.924
714	complement component 1, q subcomponent, gamma polypeptide	C1QG	ENSG00000159189	NM_172369	1449401_at	0.51	0.348	225353_s_at	0.23	0.731
715	complement component 1, r subcomponent	C1R	---	NM_001733	1417009_at	-0.7	0.206	212067_s_at	-0.95	0.135
716	complement component 1, s subcomponent	C1S	ENSG00000182326	NM_001734 /// NM_201442	1424041_s_at	-0.06	0.907	233042_at	-1.31	0.111
717	complement component 2	C2	ENSG00000166278	--- /// NM_000063	1457664_x_at	1.22	0.0384	203052_at	-1.8	0.0272
719	complement component 3a receptor 1	C3AR1	ENSG00000171860	NM_004054	1419483_at	-0.3	0.581	209906_at	-0.58	0.35
727	complement component 5	C5	ENSG00000106804	NM_001735	1419407_at	-0.71	0.207	205500_at	0	0.995
729	complement component 6	C6	ENSG00000039537	NM_000065	1449308_at	0.71	0.196	210168_at	1.54	0.0383
733	complement component 8, gamma polypeptide	C8G	ENSG00000176919	NM_000606	1451625_a_at	0.16	0.764	210324_at	-2.27	0.00389
740	mitochondrial ribosomal protein L49	MRPL49	ENSG00000149792	NM_004927	1423219_a_at	1.59	0.00983	201717_at	1.1	0.14
745	chromosome 11 open reading frame 9	C11orf9	ENSG00000124920	NM_013279	1439506_at	-0.53	0.336	204073_s_at	0.8	0.221
753	chromosome 18 open reading frame 1	C18orf1	ENSG00000168675	NM_001003674 /// NM_001003675 /// NM_004338 /// NM_181481 /// NM_181482 /// NM_181483	1442504_at	0.45	0.396	209573_s_at	1.72	0.0195
754	pituitary tumor-transforming 1 interacting protein	PTTG1IP	ENSG00000183255	NM_004339	1437342_x_at	1.73	0.00487	200677_at	1.05	0.105
757	chromosome 21 open reading frame 4	C21orf4	ENSG00000142188	NM_006134	1423707_at	0.09	0.867	231696_x_at	-1.96	0.00886
759	carbonic anhydrase I	CA1	ENSG00000133742	NM_001738	1416193_at	0.41	0.454	205949_at	-0.74	0.297
760	carbonic anhydrase II	CA2	ENSG00000104267	NM_000067	1448752_at	1.14	0.0461	209301_at	0.9	0.217
763	carbonic anhydrase VA, mitochondrial	CA5A	ENSG00000174990	NM_001739	1419525_at	1.47	0.0144	207421_at	-0.49	0.438
767	carbonic anhydrase VIII	CA8	ENSG00000178538	NM_004056	1424958_at	-1.8	0.00454	220234_at	-2.43	0.0185
768	carbonic anhydrase IX	CA9	ENSG00000107159	NM_001216	1427013_at	0.99	0.0809	205199_at	0.33	0.591
776	Calcium channel, voltage-dependent, L type, alpha 1D subunit	CACNA1D	ENSG00000157388	NM_000720	1427974_s_at	0.66	0.221	210108_at	2.89	0.00578
778	calcium channel, voltage-dependent, alpha 1F subunit	CACNA1F	ENSG00000102001	NM_005183	1449955_at	0.12	0.812	208377_s_at	0.04	0.952
788	solute carrier family 25 (carnitine/acylcarnitine translocase), member 20	SLC25A20	ENSG00000178537	NM_000387	1423108_at	0.19	0.723	203658_at	1.68	0.0435
801	calmodulin 1 (phosphorylase kinase, delta)	CALM1	ENSG00000198668 /// ENSG00000143933 /// ENSG00000160014	NM_006888	1417366_s_at	0.8	0.147	213710_s_at	2.53	0.00399
805	calmodulin 2 (phosphorylase kinase, delta)	CALM2	ENSG00000198668 /// ENSG00000143933 /// ENSG00000160014	NM_001743	1422414_a_at	1.44	0.0175	235190_at	0.93	0.168
808	calmodulin 3 (phosphorylase kinase, delta)	CALM3	ENSG00000198668 /// ENSG00000143933 /// ENSG00000160014	NM_005184	1438825_at	-0.99	0.051	200623_s_at	0.36	0.588
814	calcium/calmodulin-dependent protein kinase IV	CAMK4	ENSG00000152495	NM_001744	1439843_at	-0.95	0.0968	241871_at	1.56	0.0281
816	calcium/calmodulin-dependent protein kinase (CaM kinase) II beta	CAMK2B	ENSG00000058404	NM_001220 /// NM_172078 /// NM_172079 /// NM_172080 /// NM_172081 /// NM_172082 /// NM_172083 /// NM_172084	1455869_at	-0.94	0.101	34846_at	1.47	0.0552
817	Calcium/calmodulin-dependent protein kinase (CaM kinase) II delta	CAMK2D	ENSG00000145349	NM_001221 /// NM_172115 /// NM_172127 /// NM_172128	1427763_a_at	0.16	0.771	225019_at	-2.13	0.0108
819	calcium modulating ligand	CAMLG	ENSG00000164615	NM_001745	1417842_at	-0.12	0.823	203538_at	-2.64	0.0121
821	calnexin /// calnexin	CANX	ENSG00000127022	NM_001746	1428935_at	1.03	0.0688	238034_at	-1.55	0.0397
822	capping protein (actin filament), gelsolin-like	CAPG	ENSG00000042493	NM_001747	1447803_x_at	-0.48	0.378	201850_at	-1.58	0.0724
824	calpain 2, (m/II) large subunit	CAPN2	ENSG00000162909	NM_001748	1416257_at	1.11	0.0468	208683_at	-1.07	0.0988
826	calpain, small subunit 1 /// calpain, small subunit 1	CAPNS1	ENSG00000126247	NM_001003962 /// NM_001749	1426400_a_at	0.41	0.458	200001_at	-1.72	0.0171
829	capping protein (actin filament) muscle Z-line, alpha 1	CAPZA1	ENSG00000116489	NM_006135	1440380_at	1.16	0.0481	208374_s_at	-0.45	0.489
830	capping protein (actin filament) muscle Z-line, alpha 2	CAPZA2	ENSG00000198898	NM_006136	1423057_at	0.75	0.173	240146_at	-0.94	0.188
831	Calpastatin	CAST	ENSG00000153113	NM_001750 /// NM_173060 /// NM_173061 /// NM_173062	1435972_at	1.24	0.0361	207467_x_at	2.45	0.00292
832	capping protein (actin filament) muscle Z-line, beta	CAPZB	ENSG00000077549	NM_004930	1417259_a_at	0.52	0.345	37012_at	-0.7	0.296
833	Cysteinyl-tRNA synthetase	CARS	ENSG00000110619	NM_001014437 /// NM_001014438 /// NM_001751 /// NM_139273	1452394_at	-0.32	0.546	202402_s_at	0.27	0.647
835	caspase 2, apoptosis-related cysteine protease (neural precursor cell expressed, developmentally down-regulated 2)	CASP2	ENSG00000106144	NM_001224 /// NM_032982 /// NM_032983 /// NM_032984	1448165_at	0.46	0.404	209811_at	-2.57	0.00608
836	caspase 3, apoptosis-related cysteine protease	CASP3	ENSG00000164305	NM_004346 /// NM_032991	1449839_at	1.8	0.00413	202763_at	-0.26	0.712
839	caspase 6, apoptosis-related cysteine protease	CASP6	ENSG00000138794	NM_001226 /// NM_032992	1415995_at	2.22	0.000904	211464_x_at	-5.92	0.000166
840	caspase 7, apoptosis-related cysteine protease	CASP7	ENSG00000165806	NM_001227 /// NM_033338 /// NM_033339 /// NM_033340	1448659_at	2.1	0.00149	207181_s_at	0.17	0.778
841	caspase 8, apoptosis-related cysteine protease	CASP8	ENSG00000064012	NM_001228 /// NM_033355 /// NM_033356 /// NM_033357 /// NM_033358	1424552_at	0.85	0.128	207686_s_at	-1.56	0.04
842	caspase 9, apoptosis-related cysteine protease	CASP9	ENSG00000132906	NM_001229 /// NM_032996	1437537_at	0.74	0.148	203984_s_at	0.27	0.658
844	calsequestrin 1 (fast-twitch, skeletal muscle)	CASQ1	ENSG00000143318	NM_001231	1422598_at	0.31	0.563	240405_at	1.47	0.0333
847	catalase	CAT	ENSG00000121691	NM_001752	1416430_at	0.71	0.198	238363_at	3.93	0.000424
857	caveolin 1, caveolae protein, 22kDa	CAV1	ENSG00000105974	NM_001753	1449145_a_at	0.6	0.278	212097_at	-1.59	0.0288
858	caveolin 2	CAV2	ENSG00000105971	NM_001233 /// NM_198212	1417327_at	1.28	0.0196	213426_s_at	-1.63	0.0469
865	core-binding factor, beta subunit	CBFB	ENSG00000067955	NM_001755 /// NM_022845	1442617_at	-0.18	0.736	202370_s_at	1.06	0.132
866	serine (or cysteine) proteinase inhibitor, clade A (alpha-1 antiproteinase, antitrypsin), member 6	SERPINA6	ENSG00000170099	NM_001756	1448506_at	0.78	0.148	206325_at	2.01	0.0112
867	Cas-Br-M (murine) ecotropic retroviral transforming sequence	CBL	ENSG00000110395	NM_005188	1434829_at	-0.67	0.225	225231_at	-1.59	0.0449
868	Cas-Br-M (murine) ecotropic retroviral transforming sequence b	CBLB	ENSG00000114423	NM_170662	1455082_at	0.22	0.691	227900_at	0.91	0.152
871	serine (or cysteine) proteinase inhibitor, clade H (heat shock protein 47), member 1, (collagen binding protein 1)	SERPINH1	ENSG00000149257	NM_001235	1450843_a_at	0.84	0.11	207714_s_at	0.8	0.27
873	carbonyl reductase 1	CBR1	ENSG00000159228	NM_001757	1460196_at	-1.36	0.0229	209213_at	-1.31	0.0546
875	cystathionine-beta-synthase	CBS	ENSG00000160200	NM_000071	1425623_a_at	2.27	0.000824	240517_at	-2.8	0.00108
883	cysteine conjugate-beta lyase; cytoplasmic (glutamine transaminase K, kyneurenine aminotransferase)	CCBL1	ENSG00000171097	NM_004059	1428151_x_at	1.3	0.0292	206037_at	-1.8	0.0165
889	KRIT1, ankyrin repeat containing	KRIT1	ENSG00000001631	NM_001013406 /// NM_004912 /// NM_194454 /// NM_194455 /// NM_194456	1448701_a_at	0.87	0.121	229785_at	-0.82	0.23
892	cyclin C	CCNC	ENSG00000112237	NM_001013399 /// NM_005190	1428570_at	0.53	0.333	242805_at	-0.86	0.251
894	Cyclin D2	CCND2	ENSG00000118971	NM_001759	1455956_x_at	0.9	0.11	200953_s_at	1.26	0.0708
896	cyclin D3	CCND3	ENSG00000112576	NM_001760	1415907_at	-0.65	0.243	201700_at	-0.97	0.195
900	cyclin G1	CCNG1	ENSG00000113328	NM_004060 /// NM_199246	1450016_at	1.38	0.0198	208796_s_at	1.73	0.0457
901	cyclin G2	CCNG2	ENSG00000138764	NM_004354	1416488_at	0.82	0.145	202769_at	-0.73	0.264
902	cyclin H	CCNH	ENSG00000134480	NM_001239	1456293_s_at	2.17	0.000875	204093_at	-0.83	0.196
905	cyclin T2	CCNT2	ENSG00000082258	NM_001241 /// NM_058241	1427089_at	0.76	0.171	204645_at	-0.97	0.139
908	chaperonin containing TCP1, subunit 6A (zeta 1)	CCT6A	ENSG00000146731	NM_001009186 /// NM_001762	1455988_a_at	0.9	0.115	201327_s_at	-0.86	0.17
922	CD5 antigen-like (scavenger receptor cysteine rich family)	CD5L	ENSG00000073754	NM_005894	1449193_at	0.6	0.245	206680_at	0.03	0.956
926	CD8 antigen, beta polypeptide 1 (p37)	CD8B1	ENSG00000172116	NM_004931 /// NM_172099 /// NM_172100 /// NM_172101 /// NM_172102 /// NM_172213	1448569_at	-0.38	0.483	1553562_at	0.76	0.269
928	CD9 antigen (p24)	CD9	ENSG00000010278	NM_001769	1416066_at	0.27	0.624	201005_at	3.13	0.00191
931	membrane-spanning 4-domains, subfamily A, member 1	MS4A1	ENSG00000156738	NM_021950 /// NM_152866 /// NM_152867	1423226_at	0.11	0.835	210356_x_at	-1.17	0.149
948	CD36 antigen (collagen type I receptor, thrombospondin receptor)	CD36	ENSG00000135218	NM_000072 /// NM_001001547 /// NM_001001548	1450883_a_at	1.92	0.00119	228766_at	-2.22	0.0164
949	scavenger receptor class B, member 1	SCARB1	ENSG00000073060	NM_005505	1416050_a_at	-0.8	0.154	1552256_a_at	1.54	0.0571
950	scavenger receptor class B, member 2	SCARB2	ENSG00000138760	NM_005506	1454704_at	-0.19	0.725	224983_at	2.04	0.0231
953	ectonucleoside triphosphate diphosphohydrolase 1	ENTPD1	ENSG00000138185	NM_001776	1453586_at	0.6	0.272	207691_x_at	-0.83	0.255
955	ectonucleoside triphosphate diphosphohydrolase 6 (putative function)	ENTPD6	ENSG00000197586	NM_001247	1460433_at	0.81	0.148	201704_at	1.08	0.12
957	ectonucleoside triphosphate diphosphohydrolase 5	ENTPD5	ENSG00000187097	NM_001249	1417383_at	0.84	0.138	205757_at	2.57	0.0059
960	CD44 antigen (homing function and Indian blood group system)	CD44	ENSG00000026508	NM_000610 /// NM_001001389 /// NM_001001390 /// NM_001001391 /// NM_001001392	1434376_at	0.87	0.112	204489_s_at	-0.41	0.513
961	CD47 antigen (Rh-related antigen, integrin-associated signal transducer) /// CD47 antigen (Rh-related antigen, integrin-associated signal transducer)	CD47	ENSG00000196776	NM_001777 /// NM_198793	1430997_at	0.46	0.392	226016_at	-1.34	0.0657
966	CD59 antigen p18-20 (antigen identified by monoclonal antibodies 16.3A5, EJ16, EJ30, EL32 and G344)	CD59	ENSG00000085063	NM_000611 /// NM_203329 /// NM_203330 /// NM_203331	1429830_a_at	2.31	0.000694	200984_s_at	3.04	0.00261
972	CD74 antigen (invariant polypeptide of major histocompatibility complex, class II antigen-associated)	CD74	ENSG00000019582	NM_004355	1425519_a_at	0.47	0.375	1567628_at	0.82	0.234
975	CD81 antigen (target of antiproliferative antibody 1)	CD81	ENSG00000110651	NM_004356	1416330_at	0.16	0.769	1561726_s_at	-0.42	0.499
976	CD97 antigen	CD97	ENSG00000123146	NM_001784 /// NM_078481	1418394_a_at	0.98	0.0785	202910_s_at	-0.68	0.343
977	CD151 antigen	CD151	ENSG00000177697	NM_004357 /// NM_139030	1456085_x_at	1.61	0.0067	204306_s_at	4.05	0.000132
978	cytidine deaminase	CDA	ENSG00000158825	NM_001785	1427357_at	2.29	0.000281	205627_at	0.46	0.442
983	Cell division cycle 2, G1 to S and G2 to M	CDC2	ENSG00000170312	NM_001786 /// NM_033379	1448314_at	0.47	0.398	203213_at	-0.42	0.511
987	LPS-responsive vesicle trafficking, beach and anchor containing	LRBA	ENSG00000198589	NM_006726	1449099_at	0.66	0.235	212692_s_at	-0.77	0.215
988	CDC5 cell division cycle 5-like (S. pombe)	CDC5L	ENSG00000096401	NM_001253	1428092_at	-0.82	0.145	209056_s_at	1.39	0.0448
989	Septin 7	2008-09-07	ENSG00000122545	NM_001011553 /// NM_001788	1454610_at	1.1	0.0575	244508_at	1.18	0.107
994	cell division cycle 25B	CDC25B	ENSG00000101224	NM_004358 /// NM_021872 /// NM_021873 /// NM_021874 /// NM_212530	1421963_a_at	-0.28	0.605	201853_s_at	1.81	0.0218
996	Cell division cycle 27	CDC27	ENSG00000004897	NM_001256	1433848_at	0.84	0.0939	217879_at	-0.9	0.158
997	cell division cycle 34	CDC34	ENSG00000099804	NM_004359	1434879_at	0.12	0.826	212540_at	-0.79	0.209
999	cadherin 1, type 1, E-cadherin (epithelial)	CDH1	ENSG00000039068	NM_004360	1448261_at	1.02	0.0686	201131_s_at	1.15	0.15
1000	cadherin 2, type 1, N-cadherin (neuronal)	CDH2	ENSG00000170558	NM_001792	1439307_at	-0.53	0.325	203441_s_at	1.22	0.0995
1003	cadherin 5, type 2, VE-cadherin (vascular epithelium)	CDH5	ENSG00000179776	NM_001795	1433956_at	1.15	0.0486	204677_at	0.71	0.316
1004	cadherin 6, type 2, K-cadherin (fetal kidney)	CDH6	ENSG00000113361	NM_004932	1450288_at	-0.55	0.313	205532_s_at	-0.09	0.894
1009	cadherin 11, type 2, OB-cadherin (osteoblast)	CDH11	ENSG00000140937	NM_001797 /// NM_033664	1446048_at	-0.83	0.137	207173_x_at	-0.43	0.55
1013	cadherin 15, M-cadherin (myotubule)	CDH15	ENSG00000129910	NM_004933	1418602_at	-0.39	0.444	206327_s_at	1.56	0.054
1019	cyclin-dependent kinase 4	CDK4	ENSG00000135446	NM_000075	1422439_a_at	0.82	0.137	202246_s_at	-0.2	0.767
1020	cyclin-dependent kinase 5	CDK5	ENSG00000164885	NM_004935	1450674_at	0.35	0.521	204247_s_at	-2.28	0.00661
1021	cyclin-dependent kinase 6	CDK6	ENSG00000105810	NM_001259	1460291_at	0.76	0.173	243000_at	-1.97	0.0124
1024	cyclin-dependent kinase 8	CDK8	ENSG00000132964	NM_001260	1460389_at	-0.58	0.284	204831_at	-1.04	0.107
1025	cyclin-dependent kinase 9 (CDC2-related kinase)	CDK9	ENSG00000136807	NM_001261	1417269_at	-0.14	0.792	236023_at	-1.71	0.0173
1027	cyclin-dependent kinase inhibitor 1B (p27, Kip1)	CDKN1B	ENSG00000111276	NM_004064	1419497_at	-0.64	0.248	209112_at	0.14	0.812
1028	cyclin-dependent kinase inhibitor 1C (p57, Kip2)	CDKN1C	ENSG00000129757	NM_000076	1417649_at	0.51	0.355	219534_x_at	-2.02	0.0206
1031	cyclin-dependent kinase inhibitor 2C (p18, inhibits CDK4)	CDKN2C	ENSG00000123080	NM_001262 /// NM_078626	1416868_at	0.6	0.266	204159_at	-0.44	0.5
1033	cyclin-dependent kinase inhibitor 3 (CDK2-associated dual specificity phosphatase)	CDKN3	ENSG00000100526	NM_005192	1430574_at	-0.36	0.51	209714_s_at	-0.66	0.353
1036	cysteine dioxygenase, type I	CDO1	ENSG00000129596	NM_001801	1448842_at	-1.03	0.0748	204154_at	1.09	0.142
1039	cerebellar degeneration-related protein 2, 62kDa	CDR2	ENSG00000140743	NM_001802	1417430_at	-0.52	0.345	209501_at	2.68	0.00139
1050	CCAAT/enhancer binding protein (C/EBP), alpha	CEBPA	---	NM_004364	1418982_at	-0.15	0.779	204039_at	0.86	0.172
1051	CCAAT/enhancer binding protein (C/EBP), beta	CEBPB	ENSG00000172216	NM_005194	1427844_a_at	-0.25	0.635	212501_at	0.14	0.816
1052	CCAAT/enhancer binding protein (C/EBP), delta	CEBPD	ENSG00000180733	NM_005195	1423233_at	0.29	0.596	213006_at	0.2	0.736
1058	centromere protein A, 17kDa	CENPA	ENSG00000115163	NM_001809	1450842_a_at	1.04	0.0667	210821_x_at	-0.38	0.587
1059	centromere protein B, 80kDa	CENPB	ENSG00000125817	NM_001810	1426051_a_at	-0.53	0.331	212437_at	-0.36	0.576
1070	centrin, EF-hand protein, 3 (CDC31 homolog, yeast)	CETN3	ENSG00000153140	NM_004365	1417239_at	1.25	0.0319	209662_at	1.47	0.0434
1073	cofilin 2 (muscle) /// cofilin 2 (muscle)	CFL2	ENSG00000165410	NM_021914 /// NM_138638	1418066_at	0.57	0.301	233496_s_at	1.9	0.0172
1075	cathepsin C	CTSC	ENSG00000109861	NM_001814 /// NM_148170	1437939_s_at	0.92	0.103	201487_at	-4.15	7.7e-05
1102	chromosome condensation 1-like	CHC1L	ENSG00000136161	NM_001268	1429742_at	0.88	0.112	204759_at	2.06	0.00666
1105	chromodomain helicase DNA binding protein 1	CHD1	ENSG00000153922	NM_001270	1457473_at	0.87	0.125	204258_at	-0.36	0.561
1106	chromodomain helicase DNA binding protein 2	CHD2	ENSG00000173575	NM_001271	1445843_at	0.42	0.427	228999_at	-1.07	0.18
1108	Chromodomain helicase DNA binding protein 4	CHD4	ENSG00000111642	NM_001273	1436343_at	-1.25	0.0196	201182_s_at	-1.95	0.0112
1112	checkpoint suppressor 1	CHES1	ENSG00000053254	NM_005197	1436925_at	-0.74	0.187	230790_x_at	-0.64	0.308
1119	choline kinase alpha	CHKA	ENSG00000110721	NM_001277 /// NM_212469	1450264_a_at	-1	0.0709	204233_s_at	0.32	0.624
1121	choroideremia (Rab escort protein 1)	CHM	ENSG00000188419	NM_000390	1448712_at	0.88	0.0963	207099_s_at	0.36	0.583
1124	chimerin (chimaerin) 2	CHN2	ENSG00000106069	NM_004067	1428573_at	0.9	0.115	213385_at	0.7	0.28
1130	lysosomal trafficking regulator	LYST	ENSG00000143669	NM_000081 /// NM_001005736	1425973_at	-0.32	0.564	203518_at	-1.36	0.0485
1134	cholinergic receptor, nicotinic, alpha polypeptide 1 (muscle)	CHRNA1	ENSG00000138435	NM_000079	1418852_at	-0.74	0.177	211039_at	-0.26	0.703
1137	cholinergic receptor, nicotinic, alpha polypeptide 4	CHRNA4	ENSG00000101204	NM_000744	1456354_at	0.44	0.422	206736_x_at	-0.25	0.702
1147	conserved helix-loop-helix ubiquitous kinase	CHUK	ENSG00000107566	NM_001278	1428210_s_at	0.43	0.425	209666_s_at	-0.16	0.788
1152	creatine kinase, brain	CKB	ENSG00000166165	NM_001823	1455106_a_at	0.53	0.336	200884_at	-0.51	0.471
1153	cold inducible RNA binding protein	CIRBP	ENSG00000099622	NM_001280	1416332_at	-0.37	0.486	225191_at	-0.15	0.826
1154	cytokine inducible SH2-containing protein	CISH	ENSG00000114737	NM_013324 /// NM_145071	1448724_at	1.45	0.0146	223961_s_at	1.32	0.0503
1155	cytoskeleton associated protein 1	CKAP1	ENSG00000105254	NM_001281	1448533_at	1.04	0.0717	211759_x_at	-2.68	0.00195
1161	excision repair cross-complementing rodent repair deficiency, complementation group 8	ERCC8	ENSG00000049167	NM_000082 /// NM_001007233 /// NM_001007234	1427194_a_at	-0.09	0.866	205162_at	-0.65	0.301
1163	CDC28 protein kinase regulatory subunit 1B	CKS1B	ENSG00000187631 /// ENSG00000173207	NM_001826	1416698_a_at	0.26	0.614	201897_s_at	2.11	0.0245
1164	CDC28 protein kinase regulatory subunit 2	CKS2	ENSG00000123975	NM_001827	1417458_s_at	1.83	0.00389	204170_s_at	-0.02	0.976
1173	adaptor-related protein complex 2, mu 1 subunit	AP2M1	ENSG00000161203	NM_004068	1450894_a_at	0.43	0.423	200613_at	-2.16	0.0176
1175	adaptor-related protein complex 2, sigma 1 subunit	AP2S1	ENSG00000042753	NM_004069 /// NM_021575	1433612_at	1.02	0.0744	202120_x_at	-0.67	0.287
1176	adaptor-related protein complex 3, sigma 1 subunit	AP3S1	ENSG00000177879	NM_001002924 /// NM_001284	1422593_at	0.26	0.627	202442_at	0.35	0.624
1182	chloride channel 3	CLCN3	ENSG00000109572	NM_001829 /// NM_173872	1433487_at	0.32	0.538	201734_at	-2.58	0.00676
1183	chloride channel 4	CLCN4	ENSG00000073464	NM_001830	1415986_at	-0.57	0.307	217556_at	-0.48	0.485
1184	chloride channel 5 (nephrolithiasis 2, X-linked, Dent disease)	CLCN5	ENSG00000171365	NM_000084	1429400_at	-0.31	0.561	206704_at	-0.93	0.212
1185	chloride channel 6	CLCN6	ENSG00000011021	NM_001286 /// NM_021735 /// NM_021736 /// NM_021737	1422314_at	-0.71	0.203	203950_s_at	-0.59	0.412
1186	chloride channel 7	CLCN7	ENSG00000103249	NM_001287	1450408_at	-0.4	0.469	38069_at	0.19	0.783
1191	clusterin (complement lysis inhibitor, SP-40,40, sulfated glycoprotein 2, testosterone-repressed prostate message 2, apolipoprotein J)	CLU	ENSG00000120885	NM_001831 /// NM_203339	1418626_a_at	0.89	0.113	222043_at	-4	0.000295
1192	chloride intracellular channel 1	CLIC1	ENSG00000096238	NM_001288	1416656_at	1.47	0.00746	208659_at	2	0.0129
1200	tripeptidyl peptidase I	TPP1	ENSG00000166340	NM_000391	1448313_at	-0.24	0.651	214196_s_at	-0.99	0.169
1201	ceroid-lipofuscinosis, neuronal 3, juvenile (Batten, Spielmeyer-Vogt disease)	CLN3	ENSG00000188603	NM_000086	1417551_at	0.42	0.449	210859_x_at	0.33	0.633
1203	ceroid-lipofuscinosis, neuronal 5	CLN5	ENSG00000102805	NM_006493	1426886_at	-0.07	0.889	204085_s_at	1.61	0.0245
1212	clathrin, light polypeptide (Lcb)	CLTB	ENSG00000175416	NM_001834 /// NM_007097	1460740_at	-0.68	0.223	211043_s_at	-0.76	0.263
1213	clathrin, heavy polypeptide (Hc)	CLTC	ENSG00000141367	NM_004859	1454626_at	0.78	0.152	238646_at	-1.2	0.128
1238	Chemokine binding protein 2	CCBP2	ENSG00000144648	NM_001296	1437937_at	0.36	0.506	206887_at	0.62	0.376
1244	ATP-binding cassette, sub-family C (CFTR/MRP), member 2	ABCC2	ENSG00000023839	NM_000392	1450109_s_at	-0.09	0.85	206155_at	-0.85	0.195
1266	calponin 3, acidic	CNN3	ENSG00000117519	NM_001839	1436759_x_at	0.88	0.115	228297_at	4.46	7.28e-05
1267	2',3'-cyclic nucleotide 3' phosphodiesterase	CNP	ENSG00000173786	NM_033133	1437341_x_at	0.58	0.298	208912_s_at	0.93	0.184
1268	cannabinoid receptor 1 (brain)	CNR1	ENSG00000118432	NM_016083 /// NM_033181	1419425_at	-0.22	0.684	213436_at	0.33	0.613
1271	ciliary neurotrophic factor receptor	CNTFR	ENSG00000122756	NM_001842 /// NM_147164	1419429_at	-0.03	0.957	237604_at	-0.1	0.874
1278	collagen, type I, alpha 2	COL1A2	ENSG00000164692	NM_000089	1450857_a_at	0.75	0.181	202404_s_at	-0.61	0.401
1281	collagen, type III, alpha 1 (Ehlers-Danlos syndrome type IV, autosomal dominant)	COL3A1	ENSG00000168542	NM_000090	1427883_a_at	1.87	0.00329	211161_s_at	0.41	0.552
1282	collagen, type IV, alpha 1	COL4A1	ENSG00000187498	NM_001845	1452035_at	1.36	0.0223	211980_at	0.84	0.227
1284	collagen, type IV, alpha 2	COL4A2	---	NM_001846	1424051_at	1.44	0.0109	211964_at	-0.28	0.68
1287	Collagen, type IV, alpha 5 (Alport syndrome)	COL4A5	ENSG00000188153	NM_000495 /// NM_033380 /// NM_033381	1425476_at	1.26	0.0331	213110_s_at	-1.33	0.072
1290	collagen, type V, alpha 2	COL5A2	---	NM_000393	1422437_at	0.98	0.0728	221729_at	0.96	0.198
1292	collagen, type VI, alpha 2	COL6A2	ENSG00000142173	NM_001849 /// NM_058174 /// NM_058175	1426947_x_at	0.05	0.921	213290_at	-0.67	0.297
1294	collagen, type VII, alpha 1 (epidermolysis bullosa, dystrophic, dominant and recessive)	COL7A1	ENSG00000114270	NM_000094	1419613_at	-0.56	0.308	204136_at	-0.79	0.219
1305	collagen, type XIII, alpha 1	COL13A1	ENSG00000197467	NM_005203 /// NM_080798 /// NM_080799 /// NM_080800 /// NM_080801 /// NM_080802 /// NM_080803 /// NM_080804 /// NM_080805 /// NM_080806 /// NM_080807 /// NM_080808 /// NM_080809 /// NM_080810 /// NM_080811 /// NM_080812 /// NM_080813 /// NM_080814 /// NM_080815	1422866_at	-0.41	0.449	211343_s_at	-0.61	0.323
1312	catechol-O-methyltransferase	COMT	ENSG00000093010	NM_000754 /// NM_007310	1418701_at	-0.38	0.478	208817_at	1.28	0.0564
1314	coatomer protein complex, subunit alpha	COPA	ENSG00000122218	NM_004371	1437274_at	-0.65	0.221	214336_s_at	0.55	0.364
1315	coatomer protein complex, subunit beta	COPB	ENSG00000129083	NM_016451	1423301_at	0.15	0.785	201359_at	-0.68	0.296
1316	Kruppel-like factor 6	KLF6	ENSG00000067082	NM_001008490 /// NM_001300	1433508_at	0	0.998	211610_at	-0.38	0.579
1317	solute carrier family 31 (copper transporters), member 1	SLC31A1	ENSG00000136868	NM_001859	1433750_at	0.75	0.178	203971_at	-6.53	2.95e-06
1327	cytochrome c oxidase subunit IV isoform 1 /// cytochrome c oxidase subunit IV isoform 1	COX4I1	ENSG00000131143	NM_001861	1448322_a_at	0.1	0.849	200086_s_at	-0.98	0.162
1329	cytochrome c oxidase subunit Vb	COX5B	ENSG00000135940	NM_001862	1416902_a_at	1.58	0.00693	211025_x_at	0.29	0.65
1337	cytochrome c oxidase subunit VIa polypeptide 1	COX6A1	ENSG00000111775	NM_004373	1417418_s_at	1.05	0.0586	200925_at	0.77	0.216
1339	cytochrome c oxidase subunit VIa polypeptide 2	COX6A2	ENSG00000156885	NM_005205	1417607_at	-0.71	0.191	206353_at	0.17	0.772
1340	cytochrome c oxidase subunit Vib polypeptide 1 (ubiquitous)	COX6B1	ENSG00000126267	NM_001863	1436757_a_at	1.14	0.0518	201441_at	0.31	0.66
1345	cytochrome c oxidase subunit VIc	COX6C	ENSG00000164919	NM_004374	1415970_at	0.93	0.0988	201754_at	0.12	0.862
1350	cytochrome c oxidase subunit VIIc	COX7C	ENSG00000127184	NM_001867	1448112_at	1.17	0.0453	217491_x_at	2.59	0.00407
1352	COX10 homolog, cytochrome c oxidase assembly protein, heme A: farnesyltransferase (yeast)	COX10	ENSG00000006695	NM_001303	1429329_at	-0.36	0.508	203858_s_at	0.48	0.463
1353	COX11 homolog, cytochrome c oxidase assembly protein (yeast)	COX11	ENSG00000166260	NM_004375	1429188_at	1	0.0825	203551_s_at	0.77	0.24
1355	COX15 homolog, cytochrome c oxidase assembly protein (yeast)	COX15	ENSG00000014919	NM_004376 /// NM_078470	1426693_x_at	1.87	0.00298	223281_s_at	-3.73	0.002
1356	ceruloplasmin (ferroxidase)	CP	ENSG00000047457	NM_000096	1417497_at	1.13	0.0523	214282_at	-1.85	0.0154
1361	carboxypeptidase B2 (plasma, carboxypeptidase U)	CPB2	ENSG00000080618	NM_001872 /// NM_016413	1418771_a_at	0.21	0.686	206651_s_at	1.13	0.126
1362	carboxypeptidase D	CPD	ENSG00000108582	NM_001304	1418018_at	0.71	0.156	201942_s_at	1.04	0.108
1363	carboxypeptidase E	CPE	ENSG00000109472	NM_001873	1415949_at	0.6	0.28	201117_s_at	-3.24	0.000599
1365	claudin 3	CLDN3	ENSG00000165215	NM_001306	1434651_a_at	0.61	0.265	203954_x_at	0.37	0.576
1368	carboxypeptidase M	CPM	ENSG00000135678	NM_001005502 /// NM_001874 /// NM_198320	1429413_at	-0.55	0.317	243403_x_at	2	0.0214
1369	carboxypeptidase N, polypeptide 1, 50kD	CPN1	ENSG00000120054	NM_001308	1440576_at	-0.28	0.571	206256_at	-0.86	0.205
1373	carbamoyl-phosphate synthetase 1, mitochondrial	CPS1	ENSG00000021826	NM_001875	1455540_at	0.93	0.0955	204920_at	0.74	0.306
1374	carnitine palmitoyltransferase 1A (liver)	CPT1A	ENSG00000110090	NM_001876	1438156_x_at	1.08	0.053	203634_s_at	-0.77	0.268
1376	carnitine palmitoyltransferase II	CPT2	ENSG00000157184	NM_000098	1447820_x_at	1.07	0.0646	204264_at	1.03	0.119
1384	carnitine acetyltransferase	CRAT	ENSG00000095321	NM_000755 /// NM_004003 /// NM_144782	1417008_at	-0.99	0.0782	209522_s_at	-0.35	0.614
1385	cAMP responsive element binding protein 1	CREB1	ENSG00000118260	NM_004379 /// NM_134442	1423402_at	-0.3	0.586	237289_at	-2	0.0171
1386	activating transcription factor 2	ATF2	ENSG00000115966	NM_001880	1452116_s_at	0.59	0.27	205446_s_at	0.43	0.484
1387	CREB binding protein (Rubinstein-Taybi syndrome)	CREBBP	ENSG00000005339	NM_004380	1436983_at	-0.93	0.0875	202160_at	-0.67	0.306
1398	v-crk sarcoma virus CT10 oncogene homolog (avian)	CRK	ENSG00000167193	NM_005206 /// NM_016823	1460176_at	-1.02	0.0706	202224_at	-1.67	0.0283
1399	v-crk sarcoma virus CT10 oncogene homolog (avian)-like	CRKL	ENSG00000099942	NM_005207	1436950_at	-0.82	0.145	206184_at	0.62	0.326
1401	C-reactive protein, pentraxin-related	CRP	ENSG00000132693	NM_000567	1421946_at	0.24	0.664	205753_at	-1.6	0.029
1407	cryptochrome 1 (photolyase-like)	CRY1	ENSG00000008405	NM_004075	1433733_a_at	-0.09	0.865	209674_at	-1.32	0.0579
1429	crystallin, zeta (quinone reductase)	CRYZ	ENSG00000116791	NM_001889	1451848_a_at	0.61	0.274	202950_at	-1.53	0.0473
1431	citrate synthase	CS	ENSG00000062485	NM_004077 /// NM_198324	1422577_at	-0.91	0.109	208660_at	-0.24	0.688
1432	mitogen-activated protein kinase 14	MAPK14	ENSG00000112062	NM_001315 /// NM_139012 /// NM_139013 /// NM_139014	1442364_at	-1.26	0.0322	202530_at	-0.92	0.185
1434	CSE1 chromosome segregation 1-like (yeast)	CSE1L	ENSG00000124207	NM_001316 /// NM_177436	1448809_at	0.87	0.103	201112_s_at	1.52	0.0379
1435	colony stimulating factor 1 (macrophage)	CSF1	ENSG00000184371	NM_000757 /// NM_172210 /// NM_172211 /// NM_172212	1460220_a_at	0.73	0.19	209716_at	-0.99	0.192
1436	colony stimulating factor 1 receptor, formerly McDonough feline sarcoma viral (v-fms) oncogene homolog /// colony stimulating factor 1 receptor, formerly McDonough feline sarcoma viral (v-fms) oncogene homolog	CSF1R	ENSG00000182578	NM_005211	1440341_at	0.86	0.129	203104_at	-0.66	0.321
1438	colony stimulating factor 2 receptor, alpha, low-affinity (granulocyte-macrophage)	CSF2RA	ENSG00000198223	NM_006140 /// NM_172245 /// NM_172246 /// NM_172247 /// NM_172248 /// NM_172249	1420703_at	0.52	0.315	207085_x_at	-0.46	0.483
1452	Full-length cDNA clone CS0DJ012YP16 of T cells (Jurkat cell line) Cot 10-normalized of Homo sapiens (human) /// Casein kinase 1, alpha 1	CSNK1A1	ENSG00000113712	NM_001892	1456216_at	1.02	0.0689	213086_s_at	1.32	0.11
1453	Casein kinase 1, delta	CSNK1D	ENSG00000141551	NM_001893 /// NM_139062	1456727_a_at	-0.69	0.214	207945_s_at	-1.55	0.0662
1454	casein kinase 1, epsilon	CSNK1E	ENSG00000100181	NM_001894 /// NM_152221	1417176_at	0.44	0.382	225756_at	-0.99	0.172
1455	casein kinase 1, gamma 2	CSNK1G2	ENSG00000133275	NM_001319	1423370_a_at	-0.01	0.989	202573_at	-0.96	0.158
1456	casein kinase 1, gamma 3	CSNK1G3	ENSG00000151292	NM_004384	1429383_at	0.43	0.438	220768_s_at	1.59	0.0264
1457	casein kinase 2, alpha 1 polypeptide	CSNK2A1	ENSG00000101266	NM_001895 /// NM_177559 /// NM_177560	1419038_a_at	1.34	0.0149	212075_s_at	-0.39	0.565
1459	casein kinase 2, alpha prime polypeptide	CSNK2A2	ENSG00000070770	NM_001896	1419935_s_at	-0.83	0.138	203575_at	1.22	0.0777
1460	casein kinase 2, beta polypeptide	CSNK2B	ENSG00000111968	NM_001320	1416728_at	-0.06	0.903	201390_s_at	-1.04	0.12
1465	cysteine and glycine-rich protein 1	CSRP1	ENSG00000159176	NM_004078	1425811_a_at	1.72	0.00456	200621_at	0.36	0.567
1466	cysteine and glycine-rich protein 2	CSRP2	ENSG00000175183	NM_001321	1420731_a_at	1.2	0.0396	211126_s_at	1.95	0.0358
1468	solute carrier family 25 (mitochondrial carrier; dicarboxylate transporter), member 10	SLC25A10	ENSG00000183048	NM_012140	1416955_at	0.81	0.154	218275_at	-0.13	0.824
1471	cystatin C (amyloid angiopathy and cerebral hemorrhage)	CST3	ENSG00000101439	--- /// NM_000099	1426195_a_at	1.36	0.0221	201360_at	-2.74	0.00177
1476	cystatin B (stefin B)	CSTB	ENSG00000160213	NM_000100	1422507_at	1.27	0.0287	236449_at	1.44	0.0383
1477	cleavage stimulation factor, 3' pre-RNA, subunit 1, 50kDa	CSTF1	ENSG00000101138	NM_001324	1448597_at	-0.04	0.943	32723_at	1.47	0.0489
1479	cleavage stimulation factor, 3' pre-RNA, subunit 3, 77kDa	CSTF3	ENSG00000176102	NM_001326	1424723_s_at	1.61	0.00892	229666_s_at	-0.54	0.438
1486	chitobiase, di-N-acetyl-	CTBS	ENSG00000117151	NM_004388	1427658_at	1.1	0.0481	218923_at	3.15	0.000513
1487	C-terminal binding protein 1	CTBP1	ENSG00000159692	NM_001012614 /// NM_001328	1415702_a_at	-0.11	0.847	213980_s_at	-1.47	0.0382
1490	connective tissue growth factor	CTGF	ENSG00000118523	NM_001901	1416953_at	-0.09	0.868	209101_at	1.37	0.0757
1491	cystathionase (cystathionine gamma-lyase)	CTH	ENSG00000116761	NM_001902 /// NM_153742	1426243_at	0.51	0.358	206085_s_at	-1.44	0.0787
1495	catenin (cadherin-associated protein), alpha 1, 102kDa	CTNNA1	ENSG00000044115	NM_001903	1437807_x_at	1.93	0.00175	210844_x_at	1.29	0.0959
1497	cystinosis, nephropathic	CTNS	ENSG00000040531	NM_004937	1416274_at	-0.42	0.444	36566_at	-2.01	0.0178
1499	catenin (cadherin-associated protein), beta 1, 88kDa	CTNNB1	ENSG00000168036	NM_001904	1430533_a_at	1.09	0.0573	1554411_at	-1.17	0.0923
1500	catenin (cadherin-associated protein), delta 1	CTNND1	ENSG00000198561	NM_001331	1437448_s_at	1.36	0.0203	1557944_s_at	0.9	0.157
1501	catenin (cadherin-associated protein), delta 2 (neural plakophilin-related arm-repeat protein)	CTNND2	ENSG00000169862	NM_001332	1456116_at	-0.29	0.594	209617_s_at	-0.54	0.411
1503	CTP synthase	CTPS	ENSG00000171793	NM_001905	1416563_at	-0.68	0.207	202613_at	3.67	0.00293
1508	cathepsin B	CTSB	ENSG00000164733	NM_001908 /// NM_147780 /// NM_147781 /// NM_147782 /// NM_147783	1448732_at	1.47	0.0151	213274_s_at	1.97	0.0329
1510	cathepsin E	CTSE	ENSG00000196188	NM_001910 /// NM_148964	1427797_s_at	1.88	0.00333	205927_s_at	-0.21	0.723
1511	cathepsin G	CTSG	ENSG00000100448	NM_001911	1419594_at	-0.14	0.8	205653_at	-0.97	0.128
1512	cathepsin H	CTSH	ENSG00000103811	NM_004390 /// NM_148979	1443814_x_at	0.62	0.26	202295_s_at	-1.69	0.0276
1515	cathepsin L2	CTSL2	ENSG00000136943	NM_001333	1451310_a_at	0.82	0.149	210074_at	-1.49	0.0673
1519	cathepsin O	CTSO	ENSG00000151792	NM_001334	1433501_at	1.06	0.0639	203758_at	1.06	0.101
1520	cathepsin S	CTSS	ENSG00000163131	NM_004079	1448591_at	0.8	0.137	232617_at	4.01	0.000219
1522	cathepsin Z	CTSZ	ENSG00000101160	NM_001336	1417870_x_at	-3.1	4.59e-05	210042_s_at	1.36	0.0453
1525	coxsackie virus and adenovirus receptor	CXADR	ENSG00000154639	NM_001338	1452391_at	0.91	0.104	203917_at	1.89	0.0252
1528	cytochrome b-5	CYB5	ENSG00000166347	NM_001914 /// NM_148923	1416727_a_at	0.18	0.734	209366_x_at	0.4	0.58
1534	cytochrome b-561	CYB561	ENSG00000008283	NM_001915	1417507_at	0.92	0.105	209164_s_at	0.02	0.974
1535	cytochrome b-245, alpha polypeptide	CYBA	ENSG00000051523	NM_000101	1454268_a_at	0.62	0.236	203028_s_at	-0.26	0.704
1536	cytochrome b-245, beta polypeptide (chronic granulomatous disease)	CYBB	ENSG00000165168	NM_000397	1422978_at	0.96	0.0571	203923_s_at	-0.84	0.239
1537	cytochrome c-1	CYC1	ENSG00000179091	NM_001916	1416604_at	0.48	0.371	201066_at	0.29	0.671
1540	Cylindromatosis (turban tumor syndrome)	CYLD	ENSG00000083799	NM_015247	1429618_at	0.68	0.223	213295_at	0.07	0.911
1543	cytochrome P450, family 1, subfamily A, polypeptide 1	CYP1A1	ENSG00000140465	NM_000499	1422217_a_at	0.3	0.581	205749_at	-0.18	0.781
1544	cytochrome P450, family 1, subfamily A, polypeptide 2	CYP1A2	ENSG00000140505	NM_000761	1450715_at	0.12	0.822	207609_s_at	-2.78	0.00119
1555	cytochrome P450, family 2, subfamily B, polypeptide 6	CYP2B6	ENSG00000197408	--- /// NM_000767	1425645_s_at	5.69	2.02e-08	206755_at	-0.73	0.289
1557	cytochrome P450, family 2, subfamily C, polypeptide 19	CYP2C19	ENSG00000165841	NM_000769	1455457_at	0.71	0.189	216058_s_at	-0.57	0.416
1565	cytochrome P450, family 2, subfamily D, polypeptide 6	CYP2D6	ENSG00000100197	--- /// NM_000106	1419039_at	0.51	0.339	207498_s_at	-4.84	0.000191
1571	cytochrome P450, family 2, subfamily E, polypeptide 1	CYP2E1	ENSG00000130649	NM_000773	1415994_at	0.07	0.896	209975_at	1.23	0.138
1573	cytochrome P450, family 2, subfamily J, polypeptide 2	CYP2J2	ENSG00000134716	NM_000775	1417952_at	0.74	0.18	205073_at	2.63	0.00595
1581	cytochrome P450, family 7, subfamily A, polypeptide 1	CYP7A1	ENSG00000167910	NM_000780	1438743_at	-0.46	0.394	207406_at	0.4	0.51
1582	cytochrome P450, family 8, subfamily B, polypeptide 1	CYP8B1	ENSG00000180432	NM_004391	1449309_at	0.89	0.0887	232494_at	0.2	0.77
1586	Cytochrome P450, family 17, subfamily A, polypeptide 1	CYP17A1	ENSG00000148795	NM_000102	1417017_at	-2	0.00196	205502_at	-3.44	0.00353
1592	cytochrome P450, family 26, subfamily A, polypeptide 1	CYP26A1	ENSG00000095596	NM_000783 /// NM_057157	1419430_at	-1.19	0.0364	206424_at	0.72	0.302
1593	cytochrome P450, family 27, subfamily A, polypeptide 1	CYP27A1	ENSG00000135929	NM_000784	1417590_at	-0.66	0.216	203979_at	-0.02	0.975
1601	Disabled homolog 2, mitogen-responsive phosphoprotein (Drosophila)	DAB2	ENSG00000153071	NM_001343	1430604_a_at	0.93	0.0845	201278_at	0.66	0.282
1603	defender against cell death 1 /// defender against cell death 1	DAD1	ENSG00000129562	NM_001344	1418528_a_at	0.31	0.555	200046_at	0.75	0.318
1604	decay accelerating factor for complement (CD55, Cromer blood group system)	DAF	ENSG00000196352	NM_000574	1418762_at	0.7	0.199	201926_s_at	-2.54	0.0102
1605	dystroglycan 1 (dystrophin-associated glycoprotein 1)	DAG1	ENSG00000173402	NM_004393	1423872_a_at	-0.46	0.408	205417_s_at	-0.82	0.193
1606	diacylglycerol kinase, alpha 80kDa	DGKA	ENSG00000065357	NM_001345 /// NM_201444 /// NM_201445 /// NM_201554	1418578_at	0.93	0.0843	203385_at	0.5	0.459
1612	death-associated protein kinase 1	DAPK1	ENSG00000196730	NM_004938	1426915_at	0.61	0.265	203139_at	1.12	0.0867
1613	death-associated protein kinase 3	DAPK3	ENSG00000167657	NM_001348	1423446_at	1.03	0.0707	203890_s_at	-0.69	0.346
1615	aspartyl-tRNA synthetase	DARS	ENSG00000115866	NM_001349	1423800_at	0.91	0.108	201624_at	0.18	0.773
1621	dopamine beta-hydroxylase (dopamine beta-monooxygenase)	DBH	ENSG00000123454	NM_000787	1450670_at	-0.28	0.612	206450_at	4.08	0.000142
1622	diazepam binding inhibitor (GABA receptor modulator, acyl-Coenzyme A binding protein)	DBI	ENSG00000155368	NM_020548	1422432_at	1.66	0.00735	209389_x_at	2.55	0.00888
1628	D site of albumin promoter (albumin D-box) binding protein	DBP	ENSG00000105516	NM_001352	1418174_at	0.68	0.223	209782_s_at	0.93	0.15
1629	dihydrolipoamide branched chain transacylase E2	DBT	ENSG00000137992	NM_001918	1449118_at	1.43	0.0135	231919_at	4.59	0.000209
1632	dodecenoyl-Coenzyme A delta isomerase (3,2 trans-enoyl-Coenzyme A isomerase)	DCI	ENSG00000167969	NM_001919	1418321_at	1.55	0.0106	209759_s_at	2.79	0.00476
1633	deoxycytidine kinase	DCK	ENSG00000156136	NM_000788	1439012_a_at	1.43	0.0177	203302_at	0.91	0.165
1634	decorin	DCN	ENSG00000011465	NM_001920 /// NM_133503 /// NM_133504 /// NM_133505 /// NM_133506 /// NM_133507	1449368_at	0.46	0.392	209335_at	1.07	0.125
1635	dCMP deaminase	DCTD	ENSG00000129187	NM_001012732 /// NM_001921	1454659_at	0.23	0.664	210137_s_at	-2.32	0.00953
1639	dynactin 1 (p150, glued homolog, Drosophila)	DCTN1	ENSG00000188687	NM_004082 /// NM_023019	1422521_at	0.33	0.538	201082_s_at	-0.65	0.306
1642	damage-specific DNA binding protein 1, 127kDa	DDB1	ENSG00000167986	NM_001923	1415735_at	-0.61	0.275	208619_at	0.23	0.701
1647	growth arrest and DNA-damage-inducible, alpha	GADD45A	ENSG00000116717	NM_001924	1449519_at	-0.16	0.772	203725_at	3.36	0.00171
1649	DNA-damage-inducible transcript 3	DDIT3	ENSG00000175197	NM_004083	1417516_at	-1.44	0.0111	209383_at	-2.12	0.0212
1650	dolichyl-diphosphooligosaccharide-protein glycosyltransferase	DDOST	ENSG00000117242	NM_005216	1416493_at	0.73	0.145	208674_x_at	-3.28	0.000357
1653	DEAD (Asp-Glu-Ala-Asp) box polypeptide 1	DDX1	ENSG00000079785	NM_004939	1415915_at	0.52	0.303	201241_at	-0.01	0.985
1655	DEAD (Asp-Glu-Ala-Asp) box polypeptide 5 /// DEAD (Asp-Glu-Ala-Asp) box polypeptide 5	DDX5	ENSG00000108654	NM_004396	1438371_x_at	0.69	0.199	225886_at	1.27	0.0943
1656	DEAD (Asp-Glu-Ala-Asp) box polypeptide 6	DDX6	ENSG00000110367	NM_004397	1424598_at	0.21	0.667	204909_at	1.05	0.106
1657	Dmx-like 1	DMXL1	ENSG00000172869	NM_005509	1424672_at	0.83	0.144	1563128_at	0.26	0.681
1659	DEAH (Asp-Glu-Ala-His) box polypeptide 8	DHX8	ENSG00000067596	NM_004941	1426629_at	-0.42	0.436	227079_at	-1.21	0.0978
1660	DEAH (Asp-Glu-Ala-His) box polypeptide 9	DHX9	ENSG00000135829	NM_001357 /// NM_030588	1425617_at	-0.09	0.872	212107_s_at	4.95	0.000485
1665	DEAH (Asp-Glu-Ala-His) box polypeptide 15	DHX15	ENSG00000109606	NM_001358	1416144_a_at	0.51	0.338	201385_at	-0.2	0.753
1666	2,4-dienoyl CoA reductase 1, mitochondrial	DECR1	ENSG00000104325	NM_001359	1419367_at	0.76	0.175	240510_at	1.68	0.0212
1676	DNA fragmentation factor, 45kDa, alpha polypeptide	DFFA	ENSG00000160049	NM_004401 /// NM_213566	1457564_at	-0.06	0.907	203277_at	0.11	0.87
1678	translocase of inner mitochondrial membrane 8 homolog A (yeast)	TIMM8A	ENSG00000126953	NM_004085	1416346_at	1.05	0.066	205217_at	-1.79	0.0397
1716	deoxyguanosine kinase	DGUOK	ENSG00000114956	NM_001929 /// NM_080915 /// NM_080916 /// NM_080917 /// NM_080918	1425228_a_at	0.93	0.102	203816_at	-2.71	0.00328
1717	7-dehydrocholesterol reductase	DHCR7	ENSG00000172893	NM_001360	1448619_at	1.85	0.00166	201791_s_at	2.29	0.00375
1718	24-dehydrocholesterol reductase	DHCR24	ENSG00000116133	NM_014762	1451895_a_at	-0.93	0.0899	200862_at	3.32	0.000488
1719	dihydrofolate reductase	DHFR	ENSG00000188985 /// ENSG00000168129	NM_000791	1430750_at	-0.74	0.186	48808_at	1.08	0.135
1723	dihydroorotate dehydrogenase	DHODH	ENSG00000102967	NM_001361	1417581_at	0.59	0.284	213632_at	-2.53	0.00256
1725	deoxyhypusine synthase	DHPS	ENSG00000095059	NM_001930 /// NM_013406 /// NM_013407	1434004_at	0.67	0.225	207831_x_at	1.36	0.0909
1727	diaphorase (NADH) (cytochrome b-5 reductase)	DIA1	ENSG00000100243	NM_000398 /// NM_007326	1422185_a_at	0.57	0.306	201885_s_at	-0.27	0.689
1728	NAD(P)H dehydrogenase, quinone 1	NQO1	ENSG00000181019	NM_000903	1423627_at	0.63	0.209	210519_s_at	-1.91	0.0428
1729	Diaphanous homolog 1 (Drosophila)	DIAPH1	ENSG00000131504	NM_005219	1437821_at	-0.87	0.124	213514_s_at	0.8	0.213
1730	diaphanous homolog 2 (Drosophila)	DIAPH2	ENSG00000147202	NM_006729 /// NM_007309	1427564_at	-0.77	0.161	205603_s_at	0.24	0.696
1733	deiodinase, iodothyronine, type I	DIO1	---	NM_000792 /// NM_213593	1417991_at	-1.23	0.0365	206457_s_at	1.98	0.0382
1736	dyskeratosis congenita 1, dyskerin	DKC1	ENSG00000130826	NM_001363	1438015_at	0.69	0.21	201479_at	-0.81	0.199
1737	dihydrolipoamide S-acetyltransferase (E2 component of pyruvate dehydrogenase complex)	DLAT	ENSG00000150768	NM_001931	1452005_at	1.12	0.0554	213149_at	0.61	0.341
1738	dihydrolipoamide dehydrogenase (E3 component of pyruvate dehydrogenase complex, 2-oxo-glutarate complex, branched chain keto acid dehydrogenase complex)	DLD	ENSG00000091140	NM_000108	1423159_at	1.04	0.0611	209095_at	1.55	0.052
1739	discs, large homolog 1 (Drosophila)	DLG1	ENSG00000075711	NM_004087	1459635_at	0.96	0.0814	230229_at	1.33	0.0692
1740	discs, large homolog 2, chapsyn-110 (Drosophila)	DLG2	ENSG00000150672	NM_001364	1446585_at	-0.49	0.36	206253_at	-0.97	0.13
1741	discs, large homolog 3 (neuroendocrine-dlg, Drosophila)	DLG3	ENSG00000082458	NM_021120	1416918_at	1.05	0.0556	212729_at	-0.69	0.263
1756	dystrophin (muscular dystrophy, Duchenne and Becker types)	DMD	ENSG00000198947	NM_000109 /// NM_004006 /// NM_004007 /// NM_004009 /// NM_004010 /// NM_004011 /// NM_004012 /// NM_004013 /// NM_004014 /// NM_004015 /// NM_004016 /// NM_004017 /// NM_004018 /// NM_004019 /// NM_004020 /// NM_004021 /// NM_004022 /// NM_004023	1448665_at	1.12	0.0528	203881_s_at	1.34	0.0541
1757	sarcosine dehydrogenase	SARDH	ENSG00000123453	NM_007101	1416662_at	1.72	0.00582	210862_s_at	1	0.139
1760	dystrophia myotonica-protein kinase	DMPK	ENSG00000104936	NM_004409	1434944_at	-0.62	0.236	37996_s_at	-2.57	0.00433
1762	Dystrophia myotonica-containing WD repeat motif	DMWD	ENSG00000185800	NM_004943	1435505_at	-1.04	0.0629	33768_at	-1.06	0.143
1763	DNA2 DNA replication helicase 2-like (yeast)	DNA2L	ENSG00000138346	XM_166103	1452210_at	-0.09	0.872	213647_at	-1.62	0.0371
1776	deoxyribonuclease I-like 3	DNASE1L3	ENSG00000163687	NM_004944	1421056_at	0.74	0.166	205554_s_at	2.15	0.0147
1777	deoxyribonuclease II, lysosomal	DNASE2	ENSG00000105612	NM_001375	1448986_x_at	-1.06	0.0583	214992_s_at	0.59	0.404
1781	dynein, cytoplasmic, intermediate polypeptide 2 /// dynein, cytoplasmic, intermediate polypeptide 2	DNCI2	ENSG00000077380	NM_001378	1415841_at	1.4	0.0173	236698_at	-1.74	0.0562
1783	dynein, cytoplasmic, light intermediate polypeptide 2	DNCLI2	ENSG00000135720	NM_006141	1433926_at	0.83	0.138	224616_at	1.11	0.103
1785	dynamin 2	DNM2	ENSG00000079805	NM_001005360 /// NM_001005361 /// NM_001005362 /// NM_004945	1425136_x_at	-0.58	0.295	202253_s_at	-0.09	0.894
1786	DNA (cytosine-5-)-methyltransferase 1	DNMT1	ENSG00000130816	NM_001379	1422946_a_at	0.67	0.227	201697_s_at	-0.35	0.59
1787	DNA (cytosine-5-)-methyltransferase 2	DNMT2	ENSG00000107614	NM_004412 /// NM_176081 /// NM_176083 /// NM_176084 /// NM_176085 /// NM_176086	1419749_at	1.19	0.0313	206308_at	0.06	0.927
1789	DNA (cytosine-5-)-methyltransferase 3 beta	DNMT3B	ENSG00000088305	NM_006892 /// NM_175848 /// NM_175849 /// NM_175850	1418351_a_at	-0.48	0.378	220668_s_at	-0.83	0.247
1791	Deoxynucleotidyltransferase, terminal	DNTT	ENSG00000107447	NM_004088	1450545_a_at	0.17	0.74	1566362_at	-0.88	0.168
1793	Dedicator of cytokinesis 1	DOCK1	ENSG00000150760	NM_001380	1443390_at	-1.23	0.0332	203187_at	-1.21	0.106
1798	dolichyl-phosphate (UDP-N-acetylglucosamine) N-acetylglucosaminephosphotransferase 1 (GlcNAc-1-P transferase)	DPAGT1	ENSG00000172269	NM_001382 /// NM_203316	1448549_a_at	-1	0.0667	209509_s_at	-0.25	0.719
1803	dipeptidylpeptidase 4 (CD26, adenosine deaminase complexing protein 2)	DPP4	ENSG00000197635	NM_001935	1441242_at	-0.9	0.116	203716_s_at	2.36	0.00499
1804	dipeptidylpeptidase 6	DPP6	ENSG00000130226	NM_001936 /// NM_130797	1439748_at	-0.62	0.261	207789_s_at	-0.65	0.309
1805	dermatopontin	DPT	ENSG00000143196	NM_001937	1418511_at	0.02	0.965	213071_at	-0.2	0.758
1806	dihydropyrimidine dehydrogenase	DPYD	ENSG00000188641	NM_000110	1427945_at	1.3	0.0259	204646_at	1.68	0.0473
1807	dihydropyrimidinase	DPYS	ENSG00000147647	NM_001385	1436291_a_at	-0.42	0.445	206065_s_at	1.26	0.0793
1808	Stromal cell-derived factor 2-like 1	DPYSL2	ENSG00000092964	NM_001386	1433770_at	1.31	0.0257	200762_at	0.57	0.368
1810	down-regulator of transcription 1, TBP-binding (negative cofactor 2)	DR1	ENSG00000117505	NM_001938	1416019_at	0.76	0.166	209187_at	-2.11	0.031
1813	dopamine receptor D2	DRD2	ENSG00000149295	NM_000795 /// NM_016574	1418950_at	-1.3	0.0287	216924_s_at	0.05	0.941
1819	developmentally regulated GTP binding protein 2	DRG2	ENSG00000108591	NM_001388	1417692_at	0.13	0.801	203267_s_at	-4.86	0.000115
1822	atrophin 1	ATN1	ENSG00000111676	NM_001007026 /// NM_001940	1421149_a_at	-0.59	0.273	236961_at	0.06	0.928
1824	desmocollin 2	DSC2	ENSG00000134755	NM_004949 /// NM_024422	1426911_at	0.88	0.119	204751_x_at	-0.86	0.231
1825	desmocollin 3	DSC3	ENSG00000134762	NM_001941 /// NM_024423	1427637_a_at	-0.2	0.714	206032_at	-0.54	0.426
1827	Down syndrome critical region gene 1	DSCR1	ENSG00000159200	NM_004414 /// NM_203417 /// NM_203418	1416600_a_at	-2.37	0.000286	208370_s_at	3.54	0.000449
1829	desmoglein 2	DSG2	ENSG00000046604	NM_001943	1439476_at	0.99	0.0789	243081_at	-0.55	0.379
1831	TSC22 domain family 3	DSIPI	ENSG00000157514	NM_001015881 /// NM_004089 /// NM_198057	1425557_x_at	-1.31	0.0221	207001_x_at	0.54	0.369
1832	desmoplakin	DSP	ENSG00000096696	NM_001008844 /// NM_004415	1435493_at	0.61	0.273	200606_at	1.18	0.0879
1836	solute carrier family 26 (sulfate transporter), member 2	SLC26A2	ENSG00000155850	NM_000112	1421145_at	-0.32	0.526	224959_at	0.54	0.383
1837	Dystrobrevin, alpha	DTNA	ENSG00000134769	NM_001390 /// NM_001391 /// NM_001392 /// NM_032975 /// NM_032978 /// NM_032979 /// NM_032980 /// NM_032981	1426066_a_at	-0.57	0.287	244142_at	1.46	0.037
1838	dystrobrevin, beta	DTNB	ENSG00000138101	NM_021907 /// NM_033147 /// NM_033148 /// NM_183360 /// NM_183361	1446012_at	0.53	0.342	215295_at	-0.06	0.921
1840	Deltex homolog 1 (Drosophila)	DTX1	ENSG00000135144	NM_004416	1425822_a_at	-0.83	0.139	227336_at	0.54	0.379
1841	Deoxythymidylate kinase (thymidylate kinase)	DTYMK	ENSG00000188547 /// ENSG00000168393	NM_012145	1452681_at	1.56	0.0105	1553984_s_at	-2.55	0.006
1843	dual specificity phosphatase 1	DUSP1	ENSG00000120129	NM_004417	1448830_at	2.16	0.00108	201044_x_at	1.4	0.0419
1845	dual specificity phosphatase 3 (vaccinia virus phosphatase VH1-related)	DUSP3	ENSG00000108861	NM_004090	1425608_at	-1.32	0.0267	201537_s_at	-0.69	0.267
1848	dual specificity phosphatase 6	DUSP6	ENSG00000139318	NM_001946 /// NM_022652	1415834_at	0.4	0.462	208892_s_at	0.63	0.307
1849	Dual specificity phosphatase 7	DUSP7	ENSG00000164086	NM_001947	1427416_x_at	0	0.993	213848_at	-1.99	0.0188
1854	dUTP pyrophosphatase	DUT	ENSG00000128951	NM_001948	1419270_a_at	0.96	0.087	208955_at	-3.1	0.00713
1855	dishevelled, dsh homolog 1 (Drosophila)	DVL1	ENSG00000107404 /// ENSG00000188776	NM_004421 /// NM_181870 /// NM_182779	1450978_at	-0.86	0.112	203230_at	0.95	0.2
1859	Dual-specificity tyrosine-(Y)-phosphorylation regulated kinase 1A	DYRK1A	ENSG00000157540	NM_001396 /// NM_101395 /// NM_130436 /// NM_130437 /// NM_130438	1451977_at	-1.02	0.0663	1559551_at	-3.54	0.000211
1861	torsin family 1, member A (torsin A)	TOR1A	ENSG00000136827	NM_000113	1426515_a_at	0.1	0.855	202348_s_at	-0.66	0.359
1871	E2F transcription factor 3	E2F3	ENSG00000112242	NM_001949	1434564_at	0.92	0.0995	203692_s_at	-0.01	0.983
1874	E2F transcription factor 4, p107/p130-binding	E2F4	---	NM_001950	1451480_at	-0.33	0.532	38707_r_at	-0.14	0.812
1875	E2F transcription factor 5, p130-binding	E2F5	ENSG00000133740	NM_001951	1417444_at	-0.77	0.164	222051_s_at	0.26	0.658
1877	E4F transcription factor 1	E4F1	ENSG00000167967	NM_004424	1450464_at	0.52	0.341	218524_at	-1.13	0.125
1879	Early B-cell factor	EBF	ENSG00000164330	NM_024007	1439820_at	-0.15	0.782	227646_at	-1.92	0.0443
1890	endothelial cell growth factor 1 (platelet-derived)	ECGF1	ENSG00000025708	NM_001953	1432181_s_at	0.39	0.476	204858_s_at	-2.28	0.0103
1891	enoyl Coenzyme A hydratase 1, peroxisomal	ECH1	ENSG00000104823	NM_001398	1448491_at	1.68	0.00704	200789_at	2.53	0.0127
1892	enoyl Coenzyme A hydratase, short chain, 1, mitochondrial	ECHS1	ENSG00000127884	NM_004092	1452341_at	1.39	0.0182	201135_at	-1.01	0.12
1893	extracellular matrix protein 1	ECM1	ENSG00000143369	NM_004425 /// NM_022664	1448613_at	0.23	0.669	209365_s_at	0.43	0.509
1910	endothelin receptor type B	EDNRB	ENSG00000136160	NM_000115 /// NM_003991	1437347_at	-0.65	0.242	206701_x_at	0.96	0.135
1912	Polyhomeotic-like 2 (Drosophila)	PHC2	ENSG00000134686	NM_004427 /// NM_198040	1416048_at	-2.04	0.00184	200919_at	-0.1	0.878
1915	Eukaryotic translation elongation factor 1 alpha 1	EEF1A1	ENSG00000156508	NM_001402	1424635_at	0.13	0.817	206559_x_at	0.85	0.25
1933	eukaryotic translation elongation factor 1 beta 2	EEF1B2	ENSG00000114942	NM_001959 /// NM_021121	1448252_a_at	0.15	0.78	200705_s_at	-0.51	0.48
1937	eukaryotic translation elongation factor 1 gamma	EEF1G	ENSG00000186676	NM_001404	1417364_at	0.76	0.153	211345_x_at	2.63	0.00382
1938	eukaryotic translation elongation factor 2 /// eukaryotic translation elongation factor 2	EEF2	ENSG00000167658	NM_001961	1424736_at	-1.71	0.00552	204102_s_at	0.7	0.294
1939	ligatin	LGTN	ENSG00000143486	NM_006893	1436724_a_at	0.58	0.293	218253_s_at	-0.9	0.225
1942	ephrin-A1	EFNA1	ENSG00000169242	NM_004428 /// NM_182685	1448510_at	0.51	0.348	202023_at	-1.84	0.015
1955	EGF-like-domain, multiple 5	EGFL5	---	XM_376905	1455960_at	-1.3	0.0187	212830_at	1.58	0.0371
1956	epidermal growth factor receptor (erythroblastic leukemia viral (v-erb-b) oncogene homolog, avian)	EGFR	ENSG00000146648	NM_005228 /// NM_201282 /// NM_201283 /// NM_201284	1454313_at	-1.1	0.0441	201984_s_at	-1.64	0.029
1958	early growth response 1	EGR1	ENSG00000120738	NM_001964	1417065_at	1.38	0.0203	227404_s_at	1.43	0.0416
1962	enoyl-Coenzyme A, hydratase/3-hydroxyacyl Coenzyme A dehydrogenase	EHHADH	ENSG00000113790	NM_001966	1448382_at	1.63	0.00727	205222_at	0.74	0.296
1965	Eukaryotic translation initiation factor 2, subunit 1 alpha, 35kDa	EIF2S1	ENSG00000134001	NM_004094	1452662_a_at	0.89	0.0889	201143_s_at	2.06	0.0224
1968	eukaryotic translation initiation factor 2, subunit 3 gamma, 52kDa	EIF2S3	ENSG00000130741	NM_001415	1421895_at	0.56	0.306	224936_at	-1.31	0.115
1973	eukaryotic translation initiation factor 4A, isoform 1	EIF4A1	ENSG00000161960	NM_001416	1430980_a_at	0.42	0.437	214805_at	-0.68	0.343
1974	eukaryotic translation initiation factor 4A, isoform 2	EIF4A2	ENSG00000156976	NM_001967	1450934_at	-0.29	0.591	200912_s_at	1.2	0.0949
1977	eukaryotic translation initiation factor 4E	EIF4E	ENSG00000151247	NM_001968	1423220_at	0.64	0.254	201436_at	-0.79	0.233
1978	eukaryotic translation initiation factor 4E binding protein 1	EIF4EBP1	ENSG00000187840	NM_004095	1417562_at	-1.45	0.0143	221539_at	-0.76	0.235
1979	eukaryotic translation initiation factor 4E binding protein 2	EIF4EBP2	ENSG00000148730	NM_004096	1436158_at	-1.51	0.0102	1570454_at	-1.01	0.185
1981	eukaryotic translation initiation factor 4 gamma, 1	EIF4G1	ENSG00000114867	NM_004953 /// NM_182917 /// NM_198241 /// NM_198242 /// NM_198244	1427036_a_at	-1.58	0.0103	208625_s_at	-2	0.00799
1982	eukaryotic translation initiation factor 4 gamma, 2	EIF4G2	ENSG00000110321	NM_001418	1415863_at	-0.39	0.469	200004_at	0.42	0.501
1983	eukaryotic translation initiation factor 5	EIF5	ENSG00000100664	NM_001969 /// NM_183004	1454664_a_at	-0.18	0.721	208290_s_at	0.89	0.172
1984	eukaryotic translation initiation factor 5A	EIF5A	ENSG00000132507	NM_001970	1451470_s_at	0.67	0.213	201122_x_at	-2.99	0.000826
1994	ELAV (embryonic lethal, abnormal vision, Drosophila)-like 1 (Hu antigen R)	ELAVL1	ENSG00000066044	NM_001419	1431037_a_at	0.63	0.254	201727_s_at	-0.68	0.268
1997	E74-like factor 1 (ets domain transcription factor)	ELF1	ENSG00000120690	NM_172373	1439319_at	-1.65	0.00758	212420_at	0.97	0.175
1998	Protein phosphatase 1, regulatory (inhibitor) subunit 14B	ELF2	ENSG00000109381	NM_006874 /// NM_201999	1418275_a_at	0.33	0.517	210361_s_at	0.75	0.224
1999	E74-like factor 3 (ets domain transcription factor, epithelial-specific )	ELF3	ENSG00000163435	NM_004433	1416916_at	-0.35	0.513	210827_s_at	-0.66	0.333
2004	ELK3, ETS-domain protein (SRF accessory protein 2)	ELK3	ENSG00000111145	NM_005230	1448797_at	1.29	0.0251	221773_at	0.17	0.803
2005	ELK4, ETS-domain protein (SRF accessory protein 1)	ELK4	ENSG00000158711	NM_001973 /// NM_021795	1427162_a_at	0.12	0.825	206919_at	-2.47	0.00908
2010	emerin (Emery-Dreifuss muscular dystrophy)	EMD	ENSG00000102119	NM_000117	1417357_at	-0.76	0.178	209477_at	0.04	0.949
2013	epithelial membrane protein 2	EMP2	ENSG00000186261	NM_001424	1425272_at	0.18	0.704	225078_at	1.03	0.114
2014	epithelial membrane protein 3	EMP3	ENSG00000142227	NM_001425	1417104_at	0.76	0.151	203729_at	-0.87	0.205
2015	egf-like module containing, mucin-like, hormone receptor-like 1	EMR1	ENSG00000174837	NM_001974	1451161_a_at	0.47	0.379	207111_at	-0.96	0.173
2017	cortactin	CTTN	ENSG00000085733	NM_005231 /// NM_138565	1433908_a_at	1.16	0.0463	201059_at	-2.84	0.00116
2027	enolase 3 (beta, muscle)	ENO3	ENSG00000108515	NM_001976 /// NM_053013	1417951_at	-0.04	0.937	204483_at	3.09	0.000807
2028	glutamyl aminopeptidase (aminopeptidase A)	ENPEP	ENSG00000138792	NM_001977	1448649_at	-0.8	0.153	204844_at	0.12	0.868
2030	solute carrier family 29 (nucleoside transporters), member 1	SLC29A1	ENSG00000112759	NM_004955	1451782_a_at	0.14	0.799	201802_at	-0.68	0.288
2033	E1A binding protein p300	EP300	ENSG00000100393	NM_001429	1434765_at	0.28	0.601	1562921_at	1.89	0.0107
2034	endothelial PAS domain protein 1	EPAS1	ENSG00000116016	NM_001430	1449888_at	-0.88	0.11	237843_at	-1.03	0.132
2035	erythrocyte membrane protein band 4.1 (elliptocytosis 1, RH-linked)	EPB41	ENSG00000159023	NM_004437 /// NM_203342 /// NM_203343	1458807_at	-0.94	0.091	225051_at	-0.85	0.181
2037	erythrocyte membrane protein band 4.1-like 2	EPB41L2	ENSG00000079819	NM_001431	1433490_s_at	0.59	0.268	231174_s_at	1.41	0.0561
2039	erythrocyte membrane protein band 4.9 (dematin)	EPB49	ENSG00000158856	NM_001978	1460223_a_at	-0.46	0.385	204505_s_at	2.29	0.00628
2041	EPH receptor A1	EPHA1	ENSG00000146904	NM_005232	1422917_at	0.26	0.631	205977_s_at	0.54	0.382
2045	EPH receptor A7	EPHA7	ENSG00000135333	NM_004440	1443485_at	-0.24	0.653	238533_at	-0.7	0.312
2048	EPH receptor B2	EPHB2	ENSG00000133216	NM_004442 /// NM_017449	1442471_at	-1.61	0.0092	234158_at	-0.08	0.902
2052	epoxide hydrolase 1, microsomal (xenobiotic)	EPHX1	ENSG00000143819	NM_000120	1422438_at	0.66	0.231	202017_at	-0.02	0.978
2053	epoxide hydrolase 2, cytoplasmic	EPHX2	ENSG00000120915	NM_001979	1448499_a_at	1.11	0.0564	209368_at	0.75	0.312
2054	epimorphin	EPIM	ENSG00000111450	NM_001980 /// NM_194356	1418164_at	0.48	0.38	207346_at	-1.16	0.0796
2055	ceroid-lipofuscinosis, neuronal 8 (epilepsy, progressive with mental retardation)	CLN8	ENSG00000182372	NM_018941	1448455_at	-0.64	0.249	229958_at	2.97	0.00159
2057	erythropoietin receptor	EPOR	ENSG00000187266	NM_000121	1423344_at	-0.35	0.505	209962_at	1.78	0.0146
2058	glutamyl-prolyl-tRNA synthetase	EPRS	ENSG00000136628	NM_004446	1452158_at	0.78	0.157	200841_s_at	-2.33	0.0077
2060	epidermal growth factor receptor pathway substrate 15	EPS15	ENSG00000085832	NM_001981	1419251_at	0.35	0.526	237586_at	-1.45	0.085
2063	nuclear receptor subfamily 2, group F, member 6	NR2F6	ENSG00000160113	NM_005234	1460648_at	-1.65	0.0073	209262_s_at	0.22	0.723
2065	v-erb-b2 erythroblastic leukemia viral oncogene homolog 3 (avian)	ERBB3	ENSG00000065361	NM_001005915 /// NM_001982	1434606_at	1.19	0.0429	202454_s_at	1.02	0.136
2069	Epiregulin	EREG	ENSG00000124882	NM_001432	1419431_at	0.17	0.747	1569583_at	-0.5	0.487
2071	excision repair cross-complementing rodent repair deficiency, complementation group 3 (xeroderma pigmentosum group B complementing)	ERCC3	ENSG00000163161	NM_000122	1448497_at	1.45	0.00957	202176_at	-1.63	0.0559
2073	excision repair cross-complementing rodent repair deficiency, complementation group 5 (xeroderma pigmentosum, complementation group G (Cockayne syndrome))	ERCC5	ENSG00000134899	NM_000123	1450935_at	0.78	0.161	202414_at	2.38	0.0156
2077	Ets2 repressor factor	ERF	ENSG00000105722	NM_006494	1435561_at	-0.11	0.816	203643_at	0.48	0.474
2079	enhancer of rudimentary homolog (Drosophila) /// enhancer of rudimentary homolog (Drosophila)	ERH	ENSG00000100632	NM_004450	1430536_a_at	1.63	0.00472	242115_at	-1.22	0.075
2081	endoplasmic reticulum to nucleus signalling 1	ERN1	ENSG00000178607	NM_001433 /// NM_152461	1421240_at	-2.29	0.000436	235745_at	1	0.124
2091	fibrillarin /// fibrillarin	FBL	ENSG00000105202	NM_001436	1416685_s_at	0.83	0.121	211623_s_at	-0.36	0.552
2098	esterase D/formylglutathione hydrolase	ESD	ENSG00000139684	NM_001984	1417825_at	1.14	0.0494	228162_at	2.35	0.00745
2099	estrogen receptor 1	ESR1	ENSG00000091831	NM_000125	1457877_at	-1.35	0.0117	205225_at	0.31	0.649
2101	estrogen-related receptor alpha	ESRRA	ENSG00000173153	NM_004451	1460652_at	-1.49	0.0139	1487_at	-1.75	0.0229
2107	eukaryotic translation termination factor 1	ETF1	ENSG00000120705	NM_004730	1451208_at	-0.87	0.122	201573_s_at	-1.76	0.0337
2108	electron-transfer-flavoprotein, alpha polypeptide (glutaric aciduria II)	ETFA	ENSG00000140374	NM_000126	1423972_at	1.39	0.019	201931_at	-1.45	0.0625
2109	electron-transfer-flavoprotein, beta polypeptide	ETFB	ENSG00000105379	NM_001014763 /// NM_001985	1428181_at	0.83	0.138	202942_at	0.5	0.423
2110	electron-transferring-flavoprotein dehydrogenase	ETFDH	ENSG00000171503	NM_004453	1451084_at	1.2	0.037	205530_at	2.07	0.00874
2113	v-ets erythroblastosis virus E26 oncogene homolog 1 (avian)	ETS1	ENSG00000134954	NM_005238	1422027_a_at	0.91	0.105	1555355_a_at	0.71	0.305
2114	v-ets erythroblastosis virus E26 oncogene homolog 2 (avian)	ETS2	ENSG00000157557	NM_005239	1416268_at	-0.35	0.52	201328_at	-1.03	0.132
2119	ets variant gene 5 (ets-related molecule)	ETV5	ENSG00000171656	NM_004454	1420998_at	-0.57	0.302	203348_s_at	-0.41	0.512
2120	Ets variant gene 6 (TEL oncogene)	ETV6	ENSG00000139083	NM_001987	1440982_at	0.33	0.539	205585_at	-2.5	0.0108
2130	Ewing sarcoma breakpoint region 1	EWSR1	ENSG00000182944	NM_005243 /// NM_013986	1425919_at	0.28	0.602	210011_s_at	-1.25	0.0984
2131	Exostoses (multiple) 1	EXT1	ENSG00000182197	NM_000127	1456655_at	-0.71	0.191	201995_at	-2.39	0.00425
2132	exostoses (multiple) 2	EXT2	ENSG00000151348	NM_000401 /// NM_207122	1460170_at	-0.48	0.389	202013_s_at	2.08	0.0261
2135	exostoses (multiple)-like 2	EXTL2	ENSG00000162694	NM_001439	1422538_at	1.32	0.0265	209537_at	-0.18	0.786
2140	eyes absent homolog 3 (Drosophila)	EYA3	ENSG00000158161	NM_001990 /// NM_172098	1435443_at	-1.08	0.0635	1552314_a_at	-0.09	0.881
2145	enhancer of zeste homolog 1 (Drosophila)	EZH1	ENSG00000108799	NM_001991	1418290_a_at	0.88	0.114	32259_at	-1.18	0.114
2146	enhancer of zeste homolog 2 (Drosophila)	EZH2	ENSG00000106462	NM_004456 /// NM_152998	1416544_at	-0.04	0.936	215006_at	0.15	0.819
2147	coagulation factor II (thrombin)	F2	ENSG00000180210	NM_000506	1418897_at	0.1	0.847	205754_at	-0.87	0.206
2149	coagulation factor II (thrombin) receptor	F2R	ENSG00000181104	NM_001992	1437308_s_at	0.89	0.115	203989_x_at	0.52	0.471
2153	coagulation factor V (proaccelerin, labile factor)	F5	ENSG00000198734	NM_000130	1418907_at	-1.08	0.0594	204714_s_at	2.76	0.00894
2157	coagulation factor VIII, procoagulant component (hemophilia A)	F8	ENSG00000185010	NM_000132 /// NM_019863	1449558_at	1.39	0.0154	205756_s_at	0.95	0.15
2158	coagulation factor IX (plasma thromboplastic component, Christmas disease, hemophilia B)	F9	ENSG00000101981	NM_000133	1427393_at	-0.35	0.517	207218_at	-0.1	0.88
2159	coagulation factor X	F10	ENSG00000126218	NM_000504	1449305_at	0.93	0.104	205620_at	-2.28	0.00548
2160	Coagulation factor XI (plasma thromboplastin antecedent)	F11	ENSG00000088926	NM_000128 /// NM_019559	1451788_at	-0.36	0.516	1569592_a_at	-1.54	0.0522
2161	coagulation factor XII (Hageman factor)	F12	ENSG00000131187	NM_000505	1420496_at	-0.38	0.487	205774_at	0.09	0.884
2165	coagulation factor XIII, B polypeptide	F13B	ENSG00000143278	NM_001994	1419131_at	1.32	0.0269	207810_at	1.08	0.123
2166	fatty acid amide hydrolase	FAAH	ENSG00000117480	NM_001441	1434091_at	-0.04	0.938	204231_s_at	-3.04	0.00167
2168	fatty acid binding protein 1, liver	FABP1	ENSG00000163586	NM_001443	1417556_at	0.59	0.278	205892_s_at	2.81	0.0103
2170	fatty acid binding protein 3, muscle and heart (mammary-derived growth inhibitor)	FABP3	ENSG00000121769	NM_004102	1444844_at	-0.3	0.551	205738_s_at	0.13	0.841
2171	fatty acid binding protein 5 (psoriasis-associated)	FABP5	ENSG00000164687 /// ENSG00000166899	NM_001444	1416021_a_at	0.7	0.202	202345_s_at	-0.56	0.421
2176	Fanconi anemia, complementation group C	FANCC	ENSG00000158169	NM_000136	1458947_at	0.49	0.376	205189_s_at	-0.76	0.299
2177	Fanconi anemia, complementation group D2	FANCD2	ENSG00000144554	NM_033084	1439091_at	0.02	0.964	1568889_at	-1.59	0.0237
2180	acyl-CoA synthetase long-chain family member 1	ACSL1	ENSG00000151726	NM_001995	1423883_at	0.93	0.0981	207275_s_at	0.57	0.414
2181	Acyl-CoA synthetase long-chain family member 3	ACSL3	ENSG00000123983	NM_004457 /// NM_203372	1428386_at	0.66	0.214	201661_s_at	1.87	0.0352
2182	Acyl-CoA synthetase long-chain family member 4	ACSL4	ENSG00000068366	NM_004458 /// NM_022977	1433531_at	0.55	0.323	202422_s_at	-1.2	0.129
2184	fumarylacetoacetate hydrolase (fumarylacetoacetase)	FAH	ENSG00000103876	NM_000137	1417220_at	0.74	0.172	202862_at	1.08	0.125
2186	Fetal Alzheimer antigen	FALZ	ENSG00000171634	NM_004459 /// NM_182641	1427310_at	-0.58	0.292	231953_at	-1.91	0.0208
2192	fibulin 1	FBLN1	ENSG00000077942	NM_001996 /// NM_006485 /// NM_006486 /// NM_006487	1451119_a_at	-0.26	0.628	202995_s_at	-1.5	0.0753
2193	phenylalanine-tRNA synthetase-like, alpha subunit	FARSLA	ENSG00000179115	NM_004461	1424907_a_at	-0.16	0.772	202159_at	-0.17	0.78
2194	fatty acid synthase	FASN	ENSG00000169710	NM_004104	1423828_at	-1.58	0.0103	212218_s_at	0.58	0.343
2195	FAT tumor suppressor homolog 1 (Drosophila)	FAT	ENSG00000083857	NM_005245	1433857_at	0.69	0.21	201579_at	-0.63	0.303
2197	Finkel-Biskis-Reilly murine sarcoma virus (FBR-MuSV) ubiquitously expressed (fox derived); ribosomal protein S30 /// Finkel-Biskis-Reilly murine sarcoma virus (FBR-MuSV) ubiquitously expressed (fox derived); ribosomal protein S30	FAU	ENSG00000149806	NM_001997	1417452_a_at	0.44	0.424	200019_s_at	-0.14	0.828
2201	fibrillin 2 (congenital contractural arachnodactyly)	FBN2	ENSG00000138829	NM_001999	1454830_at	0.44	0.415	203184_at	-0.4	0.531
2202	EGF-containing fibulin-like extracellular matrix protein 1	EFEMP1	ENSG00000115380	NM_004105 /// NM_018894	1427183_at	0.3	0.58	201842_s_at	-1.07	0.148
2203	fructose-1,6-bisphosphatase 1	FBP1	ENSG00000165140	NM_000507	1458829_at	0.78	0.165	209696_at	0.14	0.839
2217	Fc fragment of IgG, receptor, transporter, alpha	FCGRT	ENSG00000104870	NM_004107	1416978_at	-0.04	0.944	218831_s_at	0.17	0.799
2220	ficolin (collagen/fibrinogen domain containing lectin) 2 (hucolin)	FCN2	ENSG00000160339	NM_004108 /// NM_015837	1418243_at	0.42	0.418	207804_s_at	-0.53	0.412
2222	farnesyl-diphosphate farnesyltransferase 1	FDFT1	ENSG00000079459	NM_004462	1438322_x_at	1.3	0.0259	238666_at	1.28	0.0682
2230	ferredoxin 1	FDX1	ENSG00000137714	NM_004109	1449108_at	1.64	0.0079	239161_at	3.49	0.00024
2232	ferredoxin reductase	FDXR	ENSG00000161513	NM_004110 /// NM_024417	1416806_at	0.58	0.284	207813_s_at	-2	0.0187
2235	ferrochelatase (protoporphyria)	FECH	ENSG00000066926	NM_000140 /// NM_001012515	1418698_a_at	0.63	0.252	203116_s_at	-0.61	0.36
2237	flap structure-specific endonuclease 1	FEN1	ENSG00000168496	NM_004111	1436454_x_at	-0.59	0.285	204767_s_at	-0.59	0.346
2243	fibrinogen, A alpha polypeptide	FGA	ENSG00000171560	NM_000508 /// NM_021871	1424279_at	-0.11	0.842	231671_at	-0.78	0.229
2244	fibrinogen, B beta polypeptide	FGB	ENSG00000171564	NM_005141	1428079_at	-0.46	0.403	204988_at	-1.26	0.0597
2246	fibroblast growth factor 1 (acidic)	FGF1	ENSG00000113578	NM_000800 /// NM_033136 /// NM_033137	1423136_at	-1.71	0.00618	208240_s_at	-2.45	0.00305
2261	fibroblast growth factor receptor 3 (achondroplasia, thanatophoric dwarfism)	FGFR3	ENSG00000068078	NM_000142 /// NM_022965	1421841_at	-0.15	0.779	222006_at	-1.59	0.0255
2263	Fibroblast growth factor receptor 2 (bacteria-expressed kinase, keratinocyte growth factor receptor, craniofacial dysostosis 1, Crouzon syndrome, Pfeiffer syndrome, Jackson-Weiss syndrome)	FGFR2	ENSG00000066468	NM_000141 /// NM_022969 /// NM_022970 /// NM_022971 /// NM_022972 /// NM_022973 /// NM_022974 /// NM_022975 /// NM_022976 /// NM_023028 /// NM_023029 /// NM_023030 /// NM_023031	1420847_a_at	-0.15	0.777	203639_s_at	2.35	0.00403
2264	fibroblast growth factor receptor 4	FGFR4	ENSG00000160867	NM_002011 /// NM_022963 /// NM_213647	1427776_a_at	-1.02	0.0646	204579_at	3.47	0.000936
2266	fibrinogen, gamma polypeptide	FGG	ENSG00000171557	NM_000509 /// NM_021870	1416025_at	-0.19	0.722	219612_s_at	-0.17	0.781
2267	fibrinogen-like 1	FGL1	ENSG00000104760	NM_004467 /// NM_147203 /// NM_201552 /// NM_201553	1424599_at	-1.33	0.0204	205305_at	-1.4	0.0436
2272	Fragile histidine triad gene	FHIT	ENSG00000189283	NM_002012	1425893_a_at	2.32	0.000488	206492_at	1.32	0.0952
2273	four and a half LIM domains 1	FHL1	ENSG00000022267	NM_001449	1417872_at	0.6	0.273	201540_at	0.85	0.246
2280	FK506 binding protein 1A, 12kDa	FKBP1A	ENSG00000088832	NM_000801 /// NM_054014	1416036_at	0.92	0.102	210187_at	1.85	0.016
2286	FK506 binding protein 2, 13kDa	FKBP2	ENSG00000173486	NM_004470 /// NM_057092	1450694_at	1.44	0.0162	203391_at	-0.41	0.515
2287	FK506 binding protein 3, 25kDa	FKBP3	ENSG00000100442	NM_002013	1416859_at	1.07	0.0636	218003_s_at	-0.23	0.741
2288	FK506 binding protein 4, 59kDa	FKBP4	ENSG00000004478	NM_002014	1458729_at	0.49	0.367	200894_s_at	-0.58	0.374
2289	FK506 binding protein 5	FKBP5	ENSG00000096060	NM_004117	1416125_at	-2.59	0.000251	204560_at	-0.61	0.326
2294	forkhead box F1	FOXF1	ENSG00000103241	NM_001451	1434939_at	0.1	0.845	205935_at	-2.04	0.00712
2296	forkhead box C1	FOXC1	ENSG00000054598	NM_001453	1419486_at	-0.6	0.232	1553613_s_at	1.47	0.0415
2308	forkhead box O1A (rhabdomyosarcoma)	FOXO1A	ENSG00000150907	NM_002015	1416981_at	-2.14	0.00129	202723_s_at	0.71	0.25
2309	Forkhead box O3A	FOXO3A	ENSG00000118689	NM_001455 /// NM_201559	1439598_at	0.41	0.438	224889_at	0.66	0.317
2313	Friend leukemia virus integration 1	FLI1	ENSG00000151702	NM_002017	1422024_at	0.82	0.136	211825_s_at	-1.15	0.111
2316	filamin A, alpha (actin binding protein 280)	FLNA	ENSG00000196924	NM_001456	1426677_at	0.63	0.255	213746_s_at	-1.1	0.106
2317	Filamin B, beta (actin binding protein 278)	FLNB	ENSG00000136068	NM_001457	1445534_at	-0.74	0.17	208614_s_at	2.26	0.00661
2319	flotillin 2	FLOT2	ENSG00000132589	NM_004475	1438164_x_at	0.35	0.519	201350_at	-1.13	0.161
2327	flavin containing monooxygenase 2 /// flavin containing monooxygenase 2	FMO2	ENSG00000094963	NM_001460	1435459_at	0.55	0.318	228268_at	-0.19	0.755
2328	flavin containing monooxygenase 3	FMO3	ENSG00000007933	NM_001002294 /// NM_006894	1449525_at	-0.55	0.322	40665_at	-1.16	0.0983
2329	flavin containing monooxygenase 4	FMO4	ENSG00000076258	NM_002022	1425799_at	0.88	0.118	206263_at	0.79	0.232
2330	flavin containing monooxygenase 5	FMO5	ENSG00000131781	NM_001461	1450332_s_at	-0.54	0.282	215300_s_at	1.72	0.0322
2332	Fragile X mental retardation 1	FMR1	ENSG00000102081	NM_002024	1423369_at	0.63	0.258	215245_x_at	-0.18	0.78
2335	fibronectin 1	FN1	ENSG00000115414	NM_002026 /// NM_054034 /// NM_212474 /// NM_212475 /// NM_212476 /// NM_212478 /// NM_212482	1426642_at	-1.79	0.00457	212464_s_at	3.98	0.0016
2339	farnesyltransferase, CAAX box, alpha /// farnesyltransferase, CAAX box, alpha	FNTA	ENSG00000168522	NM_002027	1447904_s_at	0.67	0.219	200090_at	-1.47	0.0449
2342	Farnesyltransferase, CAAX box, beta	FNTB	ENSG00000125954	NM_002028	1434309_at	0.05	0.922	216002_at	0.77	0.286
2355	FOS-like antigen 2	FOSL2	ENSG00000075426	NM_005253	1437247_at	0.62	0.246	241824_at	1.18	0.0784
2356	folylpolyglutamate synthase	FPGS	ENSG00000136877	NM_004957	1460673_at	-0.18	0.738	202945_at	-2.47	0.00232
2357	formyl peptide receptor 1 /// formyl peptide receptor 1	FPR1	ENSG00000171051	NM_002029	1450808_at	0.29	0.573	205119_s_at	0.74	0.244
2444	fyn-related kinase	FRK	ENSG00000111816	NM_002031	1421362_a_at	0.56	0.313	207178_s_at	1.21	0.0902
2494	nuclear receptor subfamily 5, group A, member 2	NR5A2	ENSG00000116833	NM_003822 /// NM_205860	1420410_at	0.78	0.13	208337_s_at	0.59	0.334
2517	fucosidase, alpha-L- 1, tissue	FUCA1	ENSG00000179163	NM_000147	1437772_s_at	1.04	0.0433	202838_at	0.04	0.951
2519	fucosidase, alpha-L- 2, plasma	FUCA2	ENSG00000001036	NM_032020	1416046_a_at	0.58	0.277	223120_at	-0.47	0.513
2521	Fusion (involved in t(12;16) in malignant liposarcoma)	FUS	ENSG00000089280	NM_001010850 /// NM_004960	1451286_s_at	1.24	0.0355	1565717_s_at	-1.49	0.0443
2531	Follicular lymphoma variant translocation 1	FVT1	ENSG00000119537	NM_002035	1428559_at	-0.12	0.823	1558279_a_at	1.65	0.0525
2533	FYN binding protein (FYB-120/130)	FYB	ENSG00000082074	NM_001465 /// NM_199335	1442233_at	-0.16	0.767	227266_s_at	0.27	0.648
2534	FYN oncogene related to SRC, FGR, YES	FYN	ENSG00000010810	NM_002037 /// NM_153047 /// NM_153048	1417558_at	0.73	0.187	210105_s_at	3.71	0.000148
2538	glucose-6-phosphatase, catalytic (glycogen storage disease type I, von Gierke disease)	G6PC	ENSG00000131482	NM_000151	1417880_at	-0.77	0.168	206952_at	1.33	0.111
2542	solute carrier family 37 (glycerol-6-phosphate transporter), member 4	SLC37A4	ENSG00000137700	NM_001467	1417042_at	-1.98	0.00215	217289_s_at	1.7	0.0228
2547	Thyroid autoantigen 70kDa (Ku antigen)	G22P1	ENSG00000196419	NM_001469	1417437_at	1.76	0.00541	200792_at	-1.89	0.0179
2548	glucosidase, alpha; acid (Pompe disease, glycogen storage disease type II)	GAA	ENSG00000171298	NM_000152	1436849_x_at	0.6	0.275	202812_at	-0.81	0.207
2549	GRB2-associated binding protein 1	GAB1	ENSG00000109458	NM_002039 /// NM_207123	1448814_at	0.27	0.602	225998_at	0.48	0.426
2551	GA binding protein transcription factor, alpha subunit 60kDa	GABPA	ENSG00000154727	NM_002040	1450665_at	0.99	0.0765	227428_at	-0.62	0.371
2553	GA binding protein transcription factor, beta subunit 2, 47kDa	GABPB2	ENSG00000104064	NM_002041 /// NM_005254 /// NM_016654 /// NM_016655 /// NM_181427	1436232_a_at	0.66	0.236	227406_at	1.19	0.0716
2580	cyclin G associated kinase	GAK	ENSG00000178950	NM_005255	1426703_at	-1.05	0.0698	202281_at	-0.95	0.161
2581	galactosylceramidase (Krabbe disease)	GALC	ENSG00000054983	NM_000153	1420547_at	-0.8	0.136	204417_at	-2.18	0.00757
2582	UDP-galactose-4-epimerase	GALE	ENSG00000117308	NM_000403 /// NM_001008216	1424140_at	1.23	0.0373	1557649_at	2.26	0.00524
2584	galactokinase 1	GALK1	ENSG00000108479	NM_000154	1417177_at	0.68	0.205	204374_s_at	-0.51	0.405
2585	galactokinase 2	GALK2	ENSG00000156958	NM_001001556 /// NM_002044	1455798_at	0.82	0.146	216411_s_at	-1.44	0.0476
2589	UDP-N-acetyl-alpha-D-galactosamine:polypeptide N-acetylgalactosaminyltransferase 1 (GalNAc-T1)	GALNT1	ENSG00000141429	NM_020474	1423237_at	0.52	0.344	1568618_a_at	1.04	0.129
2590	UDP-N-acetyl-alpha-D-galactosamine:polypeptide N-acetylgalactosaminyltransferase 2 (GalNAc-T2)	GALNT2	ENSG00000143641	NM_004481	1425610_s_at	-0.91	0.108	217787_s_at	0.86	0.258
2592	galactose-1-phosphate uridylyltransferase	GALT	ENSG00000137104	NM_000155 /// NM_147131 /// NM_147132	1450187_a_at	1.54	0.00762	232708_at	-1.72	0.0194
2593	guanidinoacetate N-methyltransferase	GAMT	ENSG00000130005	NM_000156 /// NM_138924	1422558_at	0.11	0.846	205354_at	-0.05	0.944
2617	glycyl-tRNA synthetase	GARS	ENSG00000106105	NM_002047	1423784_at	-0.57	0.304	208693_s_at	-0.74	0.25
2618	phosphoribosylglycinamide formyltransferase, phosphoribosylglycinamide synthetase, phosphoribosylaminoimidazole synthetase	GART	ENSG00000159131	NM_000819 /// NM_175085	1424435_a_at	0.73	0.191	244822_at	-1.07	0.178
2619	growth arrest-specific 1	GAS1	ENSG00000180447	NM_002048	1416855_at	0.76	0.179	204457_s_at	-0.82	0.235
2620	growth arrest-specific 2	GAS2	ENSG00000148935	NM_005256 /// NM_177553	1450112_a_at	2.24	0.000698	205848_at	-0.06	0.936
2621	growth arrest-specific 6	GAS6	ENSG00000183087	NM_000820	1417399_at	0.99	0.0698	238127_at	1.47	0.0383
2626	GATA binding protein 4	GATA4	ENSG00000136574	NM_002052	1418863_at	0.23	0.664	1559550_s_at	-0.32	0.59
2627	GATA binding protein 6	GATA6	ENSG00000141448	NM_005257	1425463_at	-0.4	0.461	240385_at	-0.71	0.34
2628	glycine amidinotransferase (L-arginine:glycine amidinotransferase)	GATM	ENSG00000171766	NM_001482	1423569_at	1.54	0.00752	231686_at	2.86	0.00141
2631	glioblastoma amplified sequence	GBAS	ENSG00000146729	NM_001483	1419484_a_at	0.34	0.529	201816_s_at	-1.78	0.0148
2632	glucan (1,4-alpha-), branching enzyme 1 (glycogen branching enzyme, Andersen disease, glycogen storage disease type IV)	GBE1	ENSG00000114480	NM_000158	1420654_a_at	-0.24	0.645	203282_at	-0.26	0.695
2634	guanylate binding protein 2, interferon-inducible /// guanylate binding protein 2, interferon-inducible	GBP2	ENSG00000162645	NM_004120	1418240_at	0.76	0.176	242907_at	4.05	0.000178
2638	group-specific component (vitamin D binding protein)	GC	ENSG00000145321	NM_000583	1426547_at	0.19	0.72	204965_at	1.08	0.136
2639	glutaryl-Coenzyme A dehydrogenase	GCDH	ENSG00000105607	NM_000159 /// NM_013976	1448717_at	1.38	0.018	203500_at	0.51	0.459
2643	GTP cyclohydrolase 1 (dopa-responsive dystonia)	GCH1	ENSG00000131979	NM_000161	1429692_s_at	0.95	0.0956	204224_s_at	-1.31	0.0512
2644	GTP cyclohydrolase I feedback regulator	GCHFR	ENSG00000137880	NM_005258	1435750_at	1.66	0.00482	204867_at	-1.09	0.0973
2646	glucokinase (hexokinase 4) regulator	GCKR	ENSG00000084734	NM_001486	1426059_at	-0.74	0.186	206867_at	0.91	0.151
2647	biogenesis of lysosome-related organelles complex-1, subunit 1	BLOC1S1	ENSG00000135441	NM_001487	1422614_s_at	1.5	0.013	202592_at	0.14	0.826
2648	GCN5 general control of amino-acid synthesis 5-like 2 (yeast)	GCN5L2	ENSG00000108773	NM_021078	1422972_s_at	-0.43	0.402	202182_at	-0.41	0.518
2651	glucosaminyl (N-acetyl) transferase 2, I-branching enzyme	GCNT2	ENSG00000111846	NM_001491 /// NM_145649 /// NM_145655	1430826_s_at	-1.41	0.0185	230788_at	-1.4	0.071
2653	glycine cleavage system protein H (aminomethyl carrier)	GCSH	ENSG00000140905 /// ENSG00000187615	NM_004483	1432164_a_at	1.25	0.0342	213133_s_at	1.62	0.0596
2664	GDP dissociation inhibitor 1	GDI1	---	NM_001493	1451070_at	0.27	0.619	201864_at	-2.33	0.0135
2665	GDP dissociation inhibitor 2 /// GDP dissociation inhibitor 2	GDI2	ENSG00000057608	NM_001494	1435898_x_at	-0.7	0.211	200009_at	0.58	0.408
2674	GDNF family receptor alpha 1	GFRA1	ENSG00000151892	NM_005264 /// NM_145793	1439015_at	-1.01	0.0779	230163_at	0.39	0.553
2677	gamma-glutamyl carboxylase	GGCX	ENSG00000115486	NM_000821	1423554_at	0.89	0.115	205351_at	-0.95	0.223
2683	UDP-Gal:betaGlcNAc beta 1,4- galactosyltransferase, polypeptide 1	B4GALT1	ENSG00000086062	NM_001497	1458616_at	-0.3	0.584	228498_at	2.92	0.000909
2690	growth hormone receptor	GHR	ENSG00000112964	NM_000163	1451501_a_at	1.26	0.0332	241584_at	1.85	0.0124
2697	gap junction protein, alpha 1, 43kDa (connexin 43)	GJA1	ENSG00000152661	NM_000165	1438973_x_at	0.67	0.226	201667_at	-0.02	0.97
2701	gap junction protein, alpha 4, 37kDa (connexin 37)	GJA4	ENSG00000187513	NM_002060	1416255_at	-0.45	0.41	40687_at	-0.49	0.504
2705	gap junction protein, beta 1, 32kDa (connexin 32, Charcot-Marie-Tooth neuropathy, X-linked)	GJB1	ENSG00000169562	NM_000166	1448766_at	0.81	0.139	204973_at	1.82	0.0461
2706	gap junction protein, beta 2, 26kDa (connexin 26)	GJB2	ENSG00000165474	NM_004004	1423271_at	0.62	0.264	223278_at	1.09	0.167
2720	galactosidase, beta 1	GLB1	ENSG00000170266	NM_000404	1416205_at	0.46	0.368	201576_s_at	0.73	0.31
2729	glutamate-cysteine ligase, catalytic subunit	GCLC	ENSG00000001084	NM_001498	1424296_at	-0.42	0.439	202922_at	0.34	0.605
2730	glutamate-cysteine ligase, modifier subunit	GCLM	ENSG00000023909	NM_002061	1418627_at	-1.2	0.0332	234986_at	1.09	0.096
2731	glycine dehydrogenase (decarboxylating; glycine decarboxylase, glycine cleavage system protein P)	GLDC	---	NM_000170	1416049_at	0.84	0.138	204836_at	0.6	0.362
2733	GLE1 RNA export mediator-like (yeast)	GLE1L	ENSG00000119392	NM_001003722 /// NM_001499	1440719_at	0.44	0.411	206920_s_at	-1.72	0.0191
2734	golgi apparatus protein 1	GLG1	ENSG00000090863	NM_012201	1417087_at	-0.68	0.219	212045_at	-1.06	0.106
2739	glyoxalase I	GLO1	ENSG00000124767	NM_006708	1424109_a_at	1.06	0.0625	200681_at	2.01	0.0218
2744	glutaminase	GLS	ENSG00000115419	NM_014905	1434657_at	-0.23	0.626	223079_s_at	1.79	0.0146
2745	glutaredoxin (thioltransferase)	GLRX	ENSG00000118990	NM_002064	1416592_at	-1.18	0.0385	209276_s_at	0.39	0.553
2746	glutamate dehydrogenase 1	GLUD1	ENSG00000148672	NM_005271	1448253_at	-1.38	0.0199	200947_s_at	1.19	0.115
2752	glutamate-ammonia ligase (glutamine synthase)	GLUL	ENSG00000135821	NM_002065	1426235_a_at	-1.78	0.00455	242281_at	2.67	0.00295
2760	GM2 ganglioside activator	GM2A	ENSG00000196743	NM_000405	1416188_at	-0.43	0.404	35820_at	-3.67	0.00268
2764	glia maturation factor, beta	GMFB	ENSG00000197045	NM_004124	1448571_a_at	1.19	0.0425	202544_at	-1.42	0.0757
2767	guanine nucleotide binding protein (G protein), alpha 11 (Gq class)	GNA11	ENSG00000088256	NM_002067	1449144_at	0.54	0.3	204248_at	-1.22	0.0715
2768	guanine nucleotide binding protein (G protein) alpha 12	GNA12	ENSG00000146535	NM_007353	1421026_at	0.44	0.401	224681_at	-2.27	0.00533
2771	guanine nucleotide binding protein (G protein), alpha inhibiting activity polypeptide 2	GNAI2	ENSG00000114353	NM_002070	1419449_a_at	0.41	0.452	201040_at	-2.21	0.00608
2773	guanine nucleotide binding protein (G protein), alpha inhibiting activity polypeptide 3	GNAI3	ENSG00000065135	NM_006496	1428645_at	0.98	0.084	201179_s_at	-0.13	0.844
2776	Guanine nucleotide binding protein (G protein), q polypeptide	GNAQ	ENSG00000156052	NM_002072	1428940_at	-0.79	0.114	211426_x_at	1.47	0.0693
2778	GNAS complex locus	GNAS	ENSG00000087460	NM_000516 /// NM_016592 /// NM_080425 /// NM_080426	1443375_at	-0.41	0.448	214157_at	-3.38	0.00186
2782	Guanine nucleotide binding protein (G protein), beta polypeptide 1	GNB1	ENSG00000078369	NM_002074	1417432_a_at	0.92	0.108	200746_s_at	-1.34	0.0569
2783	guanine nucleotide binding protein (G protein), beta polypeptide 2	GNB2	ENSG00000172354	NM_005273	1450623_at	-1	0.0738	200852_x_at	-0.27	0.7
2791	guanine nucleotide binding protein (G protein), gamma 11	GNG11	ENSG00000127920	NM_004126	1448942_at	1.25	0.0353	204115_at	0.55	0.422
2799	glucosamine (N-acetyl)-6-sulfatase (Sanfilippo disease IIID)	GNS	ENSG00000135677	NM_002076	1446861_at	-0.49	0.353	212334_at	-2.44	0.00261
2800	golgi autoantigen, golgin subfamily a, 1	GOLGA1	ENSG00000136935	NM_002077	1435027_at	0.5	0.364	214997_at	1.26	0.0628
2801	golgi autoantigen, golgin subfamily a, 2	GOLGA2	ENSG00000167110	NM_004486	1448625_at	-0.03	0.96	35436_at	-0.89	0.201
2803	golgi autoantigen, golgin subfamily a, 4	GOLGA4	ENSG00000144674	NM_002078	1448803_at	-0.57	0.269	201567_s_at	0.16	0.791
2804	Golgi autoantigen, golgin subfamily b, macrogolgin (with transmembrane signal), 1	GOLGB1	ENSG00000173230	NM_004487	1435032_at	0.19	0.719	1558760_at	-0.66	0.292
2805	Glutamic-oxaloacetic transaminase 1, soluble (aspartate aminotransferase 1)	GOT1	ENSG00000120053	NM_002079	1450970_at	1.93	0.00281	208813_at	1.12	0.139
2806	glutamic-oxaloacetic transaminase 2, mitochondrial (aspartate aminotransferase 2)	GOT2	ENSG00000125166	NM_002080	1417716_at	0.61	0.27	200708_at	-0.26	0.67
2811	glycoprotein Ib (platelet), alpha polypeptide	GP1BA	ENSG00000185245	NM_000173	1422316_at	0.54	0.318	207389_at	-2.42	0.00284
2819	glycerol-3-phosphate dehydrogenase 1 (soluble)	GPD1	ENSG00000167588	NM_005276	1448249_at	-1.4	0.0203	204997_at	1.76	0.0178
2820	glycerol-3-phosphate dehydrogenase 2 (mitochondrial)	GPD2	ENSG00000115159	NM_000408	1428323_at	-1.5	0.0123	225447_at	-0.01	0.987
2821	glucose phosphate isomerase	GPI	ENSG00000105220	NM_000175	1450081_x_at	-2.92	7.81e-05	208308_s_at	-0.44	0.477
2822	glycosylphosphatidylinositol specific phospholipase D1	GPLD1	ENSG00000112293	NM_001503 /// NM_177483	1418050_at	-1.07	0.0615	206265_s_at	2.39	0.00645
2823	glycoprotein M6A	GPM6A	ENSG00000150625	NM_005277 /// NM_201591 /// NM_201592	1456741_s_at	0.19	0.711	209469_at	-0.47	0.454
2841	G protein-coupled receptor 18	GPR18	ENSG00000125245	NM_005292	1439141_at	0.06	0.913	210279_at	0.48	0.442
2852	G protein-coupled receptor 30	GPR30	ENSG00000164850	NM_001505	1447583_x_at	0.16	0.765	210640_s_at	1.17	0.0767
2863	G protein-coupled receptor 39	GPR39	ENSG00000183840	NM_001508	1432260_at	-0.34	0.529	229105_at	-2.26	0.00605
2874	G protein pathway suppressor 2	GPS2	ENSG00000197906	NM_004489	1430417_s_at	-0.98	0.0802	209350_s_at	-1.62	0.0354
2875	glutamic-pyruvate transaminase (alanine aminotransferase)	GPT	ENSG00000167701	NM_005309	1426502_s_at	2.24	0.000295	206709_x_at	0.5	0.481
2876	glutathione peroxidase 1	GPX1	---	NM_000581 /// NM_201397	1460671_at	0.93	0.103	200736_s_at	-1.25	0.105
2879	glutathione peroxidase 4 (phospholipid hydroperoxidase)	GPX4	ENSG00000167468	NM_002085	1451695_a_at	0.3	0.582	201106_at	2.48	0.00383
2885	growth factor receptor-bound protein 2	GRB2	ENSG00000177885	NM_002086 /// NM_203506	1449111_a_at	0.66	0.234	215075_s_at	-1.48	0.0462
2886	growth factor receptor-bound protein 7	GRB7	ENSG00000141738	NM_005310	1448227_at	0.34	0.532	210761_s_at	-0.15	0.833
2887	growth factor receptor-bound protein 10	GRB10	ENSG00000106070	NM_001001549 /// NM_001001550 /// NM_001001555 /// NM_005311	1425458_a_at	0.23	0.652	209409_at	3.11	0.00265
2888	growth factor receptor-bound protein 14	GRB14	ENSG00000115290	NM_004490	1417673_at	-0.03	0.955	206204_at	-0.11	0.871
2889	Rap guanine nucleotide exchange factor (GEF) 1	RAPGEF1	ENSG00000107263	NM_005312 /// NM_198679	1427006_at	-0.57	0.307	225738_at	-1.27	0.118
2896	granulin	GRN	ENSG00000030582	NM_001012479 /// NM_002087	1456567_x_at	-0.5	0.364	216041_x_at	-0.45	0.515
2907	glutamate receptor, ionotropic, N-methyl D-asparate-associated protein 1 (glutamate binding)	GRINA	ENSG00000178719	NM_000837 /// NM_001009184	1417423_at	-2.52	0.000326	212090_at	2.01	0.0327
2908	nuclear receptor subfamily 3, group C, member 1 (glucocorticoid receptor)	NR3C1	ENSG00000113580	NM_000176	1421866_at	1.27	0.0299	232431_at	1.32	0.0501
2923	protein disulfide isomerase-associated 3	PDIA3	ENSG00000167004	NM_005313	1423423_at	0.77	0.162	227033_at	1.74	0.0204
2926	G-rich RNA sequence binding factor 1	GRSF1	ENSG00000132463	NM_002092	1437838_x_at	0.51	0.347	201501_s_at	-1.56	0.0271
2932	glycogen synthase kinase 3 beta	GSK3B	ENSG00000082701	NM_002093	1454958_at	1.25	0.0305	226191_at	0.49	0.429
2935	G1 to S phase transition 1 /// G1 to S phase transition 1	GSPT1	ENSG00000103342	NM_002094	1435000_at	-0.38	0.467	215438_x_at	-1.9	0.0156
2936	glutathione reductase	GSR	ENSG00000104687	NM_000637	1421816_at	0.9	0.115	205770_at	-4.65	3.43e-05
2937	glutathione synthetase	GSS	ENSG00000100983	NM_000178	1441931_x_at	0.54	0.326	211630_s_at	0.8	0.245
2940	glutathione S-transferase A3	GSTA3	ENSG00000174156	NM_000847	1423437_at	1	0.0813	222102_at	-0.2	0.774
2946	glutathione S-transferase M2 (muscle)	GSTM2	ENSG00000168767	NM_000848	1427473_at	0.21	0.704	204418_x_at	-0.87	0.169
2947	glutathione S-transferase M3 (brain)	GSTM3	ENSG00000134202	NM_000849	1416842_at	1.94	0.00256	202554_s_at	1.99	0.0116
2948	glutathione S-transferase M4	GSTM4	ENSG00000168765	NM_000850 /// NM_147148 /// NM_147149	1424835_at	1.67	0.00625	204149_s_at	-0.58	0.347
2950	glutathione S-transferase pi	GSTP1	ENSG00000084207	NM_000852	1449575_a_at	-0.35	0.514	200824_at	-0.95	0.21
2952	glutathione S-transferase theta 1	GSTT1	ENSG00000184674	NM_000853	1418186_at	0.98	0.0834	232193_at	-1.05	0.116
2953	glutathione S-transferase theta 2	GSTT2	ENSG00000133433	NM_000854	1417883_at	1.67	0.00715	205439_at	-4.22	0.000139
2956	mutS homolog 6 (E. coli)	MSH6	ENSG00000116062	NM_000179	1416915_at	1.28	0.0265	211450_s_at	0.41	0.504
2957	General transcription factor IIA, 1, 19/37kDa	GTF2A1	ENSG00000165417	NM_015859 /// NM_201595	1421357_at	-0.39	0.475	206521_s_at	-2.32	0.00785
2959	general transcription factor IIB /// general transcription factor IIB	GTF2B	ENSG00000137947	NM_001514	1451135_at	0.89	0.118	208066_s_at	0.4	0.552
2961	general transcription factor IIE, polypeptide 2, beta 34kDa	GTF2E2	ENSG00000197265	NM_002095	1448884_at	0.78	0.158	202680_at	-1.31	0.101
2962	general transcription factor IIF, polypeptide 1, 74kDa	GTF2F1	ENSG00000125651	NM_002096	1417699_at	-0.41	0.449	202354_s_at	2.08	0.024
2963	general transcription factor IIF, polypeptide 2, 30kDa	GTF2F2	ENSG00000188342	NM_004128	1426626_at	0.87	0.124	209595_at	-0.33	0.636
2965	general transcription factor IIH, polypeptide 1, 62kDa	GTF2H1	ENSG00000110768	NM_005316	1453169_a_at	-0.32	0.56	202451_at	-2.54	0.00209
2967	general transcription factor IIH, polypeptide 3, 34kDa	GTF2H3	ENSG00000111358	NM_001516	1454092_a_at	0.07	0.893	222104_x_at	-0.31	0.658
2968	general transcription factor IIH, polypeptide 4, 52kDa	GTF2H4	ENSG00000137349	NM_001517	1448585_at	0.79	0.156	203577_at	-1.6	0.0267
2975	general transcription factor IIIC, polypeptide 1, alpha 220kDa	GTF3C1	ENSG00000077235	NM_001520	1434066_at	-0.35	0.514	239540_at	-1.64	0.0333
2976	general transcription factor IIIC, polypeptide 2, beta 110kDa	GTF3C2	ENSG00000115207	NM_001521	1440307_at	0.76	0.172	212429_s_at	-0.86	0.203
2982	guanylate cyclase 1, soluble, alpha 3	GUCY1A3	ENSG00000164116	NM_000856	1434141_at	1.96	0.00226	221942_s_at	-2.15	0.00588
2983	guanylate cyclase 1, soluble, beta 3	GUCY1B3	ENSG00000061918	NM_000857	1420871_at	0.57	0.306	211555_s_at	-0.3	0.626
2990	glucuronidase, beta	GUSB	ENSG00000169919	NM_000181	1430332_a_at	0.23	0.672	202605_at	-0.68	0.285
2992	glycogenin	GYG	ENSG00000163754	NM_004130	1448429_at	0.78	0.152	201554_x_at	0	0.997
2998	glycogen synthase 2 (liver)	GYS2	ENSG00000111713	NM_021957	1424815_at	-0.52	0.342	214621_at	1.16	0.144
3005	H1 histone family, member 0	H1F0	ENSG00000189060	NM_005318	1450522_a_at	-0.3	0.585	208886_at	-0.85	0.196
3006	histone 1, H1c	HIST1H1C	ENSG00000187837	--- /// NM_005319	1436994_a_at	0.27	0.623	209398_at	-0.5	0.493
3015	H2A histone family, member Z	H2AFZ	ENSG00000164032	NM_002106	1438091_a_at	0.51	0.337	213911_s_at	-1.64	0.0277
3020	H3 histone, family 3A /// H3 histone, family 3A	H3F3A	ENSG00000196285 /// ENSG00000132475 /// ENSG00000163041	NM_002107	1423263_at	1.16	0.0417	200080_s_at	-0.43	0.498
3021	H3 histone, family 3B (H3.3B)	H3F3B	ENSG00000196285 /// ENSG00000132475 /// ENSG00000163041	NM_005324	1455725_a_at	1.24	0.0339	211999_at	1.64	0.032
3026	hyaluronan binding protein 2	HABP2	ENSG00000148702	NM_004132	1443696_s_at	0.92	0.0783	206010_at	-1.58	0.0417
3028	hydroxyacyl-Coenzyme A dehydrogenase, type II	HADH2	ENSG00000072506	NM_004493	1438391_x_at	1.31	0.0239	202282_at	-2.08	0.00654
3029	hydroxyacylglutathione hydrolase	HAGH	ENSG00000063854	NM_005326	1424172_at	1.14	0.0446	205012_s_at	-2.76	0.00243
3030	hydroxyacyl-Coenzyme A dehydrogenase/3-ketoacyl-Coenzyme A thiolase/enoyl-Coenzyme A hydratase (trifunctional protein), alpha subunit	HADHA	ENSG00000084754	NM_000182	1452173_at	0.27	0.624	208629_s_at	0.7	0.329
3032	hydroxyacyl-Coenzyme A dehydrogenase/3-ketoacyl-Coenzyme A thiolase/enoyl-Coenzyme A hydratase (trifunctional protein), beta subunit	HADHB	ENSG00000138029	NM_000183	1426522_at	0.85	0.134	201007_at	-0.1	0.885
3033	L-3-hydroxyacyl-Coenzyme A dehydrogenase, short chain	HADHSC	ENSG00000138796	NM_005327	1460184_at	0.8	0.143	201036_s_at	-0.74	0.268
3034	histidine ammonia-lyase	HAL	ENSG00000084110	NM_002108	1418645_at	1.25	0.0341	206643_at	1.05	0.116
3035	histidyl-tRNA synthetase	HARS	ENSG00000170445	NM_002109	1442387_at	0.47	0.385	202042_at	-1.5	0.0755
3052	holocytochrome c synthase (cytochrome c heme-lyase)	HCCS	ENSG00000004961	NM_005333	1420889_at	0.41	0.44	203746_s_at	-0.37	0.59
3053	serine (or cysteine) proteinase inhibitor, clade D (heparin cofactor), member 1	SERPIND1	ENSG00000099937	NM_000185	1418680_at	0.78	0.147	205576_at	2.15	0.0306
3054	host cell factor C1 (VP16-accessory protein)	HCFC1	ENSG00000172534	NM_005334	1433736_at	0.04	0.942	202474_s_at	-0.4	0.516
3055	hemopoietic cell kinase	HCK	ENSG00000101336	NM_002110	1449455_at	0.55	0.269	208018_s_at	-0.71	0.313
3065	histone deacetylase 1	HDAC1	ENSG00000116478	NM_004964	1448246_at	0.83	0.143	201209_at	-1.41	0.0749
3066	histone deacetylase 2	HDAC2	ENSG00000196591	NM_001527	1449080_at	0.66	0.235	201833_at	-0.54	0.4
3068	hepatoma-derived growth factor (high-mobility group protein 1-like)	HDGF	ENSG00000143321	NM_004494	1419964_s_at	-0.83	0.128	216484_x_at	1.34	0.0744
3069	high density lipoprotein binding protein (vigilin)	HDLBP	ENSG00000115677	NM_005336 /// NM_203346	1419869_s_at	-1.48	0.0147	225012_at	1.29	0.0739
3070	helicase, lymphoid-specific	HELLS	ENSG00000119969	NM_018063	1417541_at	0.62	0.265	234040_at	-0.93	0.206
3073	hexosaminidase A (alpha polypeptide)	HEXA	ENSG00000140495	NM_000520	1449024_a_at	0.49	0.367	201765_s_at	-0.33	0.614
3074	hexosaminidase B (beta polypeptide)	HEXB	ENSG00000049860	NM_000521	1460180_at	0.47	0.38	201944_at	0.15	0.819
3077	hemochromatosis	HFE	ENSG00000010704	--- /// NM_000410 /// NM_139002 /// NM_139003 /// NM_139004 /// NM_139005 /// NM_139006 /// NM_139007 /// NM_139008 /// NM_139009 /// NM_139010 /// NM_139011	1422645_at	1.29	0.0249	211328_x_at	-1	0.191
3082	hepatocyte growth factor (hepapoietin A; scatter factor)	HGF	ENSG00000019991	NM_000601 /// NM_001010931 /// NM_001010932 /// NM_001010933 /// NM_001010934	1425379_at	0.53	0.335	209960_at	-1.56	0.0286
3083	HGF activator	HGFAC	ENSG00000109758	NM_001528	1418405_at	-0.63	0.235	207027_at	-2.72	0.0016
3087	hematopoietically expressed homeobox	HHEX	ENSG00000152804	NM_002729	1423319_at	-0.22	0.685	215933_s_at	0.89	0.219
3091	hypoxia-inducible factor 1, alpha subunit (basic helix-loop-helix transcription factor)	HIF1A	ENSG00000100644	NM_001530 /// NM_181054	1448183_a_at	0.56	0.306	200989_at	-0.16	0.806
3092	huntingtin interacting protein 1	HIP1	ENSG00000127946	NM_005338	1432230_at	-0.16	0.762	226364_at	-2.47	0.00589
3093	huntingtin interacting protein 2	HIP2	ENSG00000078140	NM_005339	1443148_at	-0.79	0.158	202347_s_at	-1.22	0.067
3094	Histidine triad nucleotide binding protein 1	HINT1	ENSG00000169567	NM_005340	1424017_a_at	0.45	0.412	1555960_at	2.29	0.00858
3096	human immunodeficiency virus type I enhancer binding protein 1	HIVEP1	ENSG00000095951	NM_002114	1422742_at	0.81	0.126	1560485_at	0.22	0.724
3097	human immunodeficiency virus type I enhancer binding protein 2	HIVEP2	ENSG00000010818	NM_006734	1422018_at	0.67	0.226	212641_at	-0.78	0.216
3108	major histocompatibility complex, class II, DM alpha	HLA-DMA	ENSG00000124546	NM_006120	1422527_at	-0.32	0.547	217478_s_at	-0.57	0.384
3131	hepatic leukemia factor	HLF	ENSG00000108924	NM_002126	1434736_at	-1.78	0.00485	204755_x_at	1.62	0.0344
3133	major histocompatibility complex, class I, E	HLA-E	ENSG00000137361	NM_005516	1449556_at	1.18	0.0445	200904_at	3.37	0.000722
3134	major histocompatibility complex, class I, F	HLA-F	ENSG00000137403	NM_018950	1421358_at	0.62	0.251	204806_x_at	-2.15	0.0053
3140	major histocompatibility complex, class I-related	MR1	ENSG00000153029	NM_001531	1421898_a_at	1.09	0.0595	207566_at	-1.33	0.0732
3148	high-mobility group box 2	HMGB2	ENSG00000164104	NM_002129	1437313_x_at	1.31	0.0269	208808_s_at	-0.59	0.392
3149	high-mobility group box 3	HMGB3	ENSG00000029993	NM_005342	1416155_at	1.08	0.0624	203744_at	0.42	0.506
3150	high-mobility group nucleosome binding domain 1	HMGN1	ENSG00000198875	NM_004965	1422495_a_at	2.18	0.000957	200944_s_at	-0.83	0.261
3151	high-mobility group nucleosomal binding domain 2	HMGN2	ENSG00000196819 /// ENSG00000198830	NM_005517	1433507_a_at	3.05	5.39e-05	208668_x_at	0.73	0.315
3155	3-hydroxymethyl-3-methylglutaryl-Coenzyme A lyase (hydroxymethylglutaricaciduria)	HMGCL	ENSG00000117305	NM_000191	1424639_a_at	0.45	0.415	202772_at	1.8	0.0489
3156	3-hydroxy-3-methylglutaryl-Coenzyme A reductase	HMGCR	ENSG00000113161	NM_000859	1427229_at	0.07	0.895	202540_s_at	2.03	0.0107
3157	3-hydroxy-3-methylglutaryl-Coenzyme A synthase 1 (soluble)	HMGCS1	ENSG00000112972	NM_002130	1433446_at	0.9	0.0932	205822_s_at	1.31	0.0585
3158	3-hydroxy-3-methylglutaryl-Coenzyme A synthase 2 (mitochondrial)	HMGCS2	ENSG00000134240	NM_005518	1431833_a_at	-1.4	0.0163	204607_at	1.2	0.14
3162	heme oxygenase (decycling) 1	HMOX1	ENSG00000100292	NM_002133	1448239_at	0.51	0.322	203665_at	-0.31	0.649
3163	heme oxygenase (decycling) 2	HMOX2	ENSG00000103415	NM_002134	1416399_a_at	-1.04	0.0697	218120_s_at	-1.62	0.0224
3164	nuclear receptor subfamily 4, group A, member 1	NR4A1	ENSG00000123358	NM_002135 /// NM_173157 /// NM_173158	1416505_at	0.67	0.219	211143_x_at	1.09	0.102
3169	forkhead box A1	FOXA1	ENSG00000129514	NM_004496	1418496_at	0.31	0.567	204667_at	1.24	0.0871
3170	forkhead box A2	FOXA2	ENSG00000125798	NM_021784 /// NM_153675	1422833_at	1.25	0.0351	40284_at	-0.45	0.5
3171	forkhead box A3	FOXA3	ENSG00000170608	NM_004497	1431900_a_at	-1.43	0.0182	228463_at	0.15	0.796
3172	hepatocyte nuclear factor 4, alpha	HNF4A	ENSG00000101076	NM_000457 /// NM_178849 /// NM_178850	1421983_s_at	-2.37	0.000537	208429_x_at	-1.22	0.0837
3176	histamine N-methyltransferase	HNMT	ENSG00000150540	NM_006895	1417702_a_at	1.54	0.00974	228772_at	2.43	0.0026
3181	heterogeneous nuclear ribonucleoprotein A2/B1	HNRPA2B1	ENSG00000122566	NM_002137 /// NM_031243	1433829_a_at	1.81	0.00274	225932_s_at	-0.72	0.311
3182	heterogeneous nuclear ribonucleoprotein A/B	HNRPAB	ENSG00000197451	NM_004499 /// NM_031266	1448144_at	0.28	0.611	201277_s_at	-1.45	0.0361
3187	heterogeneous nuclear ribonucleoprotein H1 (H)	HNRPH1	ENSG00000169045	NM_005520	1415872_at	0.48	0.379	201031_s_at	-2.3	0.0137
3188	heterogeneous nuclear ribonucleoprotein H2 (H')	HNRPH2	ENSG00000126945	NM_019597	1415963_at	0.7	0.191	201132_at	0.27	0.703
3189	heterogeneous nuclear ribonucleoprotein H3 (2H9)	HNRPH3	ENSG00000096746	NM_012207 /// NM_021644	1455491_at	1.55	0.0114	207127_s_at	1.07	0.128
3190	heterogeneous nuclear ribonucleoprotein K /// heterogeneous nuclear ribonucleoprotein K	HNRPK	ENSG00000165119	NM_002140 /// NM_031262 /// NM_031263	1460547_a_at	0.89	0.116	200097_s_at	-0.16	0.795
3191	heterogeneous nuclear ribonucleoprotein L	HNRPL	ENSG00000104824	NM_001005335 /// NM_001533	1424101_at	0.18	0.743	35201_at	-6.15	1.02e-05
3192	heterogeneous nuclear ribonucleoprotein U (scaffold attachment factor A)	HNRPU	ENSG00000153187	NM_004501 /// NM_031844	1423050_s_at	1.4	0.019	236244_at	0.78	0.211
3242	4-hydroxyphenylpyruvate dioxygenase	HPD	ENSG00000158104	NM_002150	1424618_at	0.85	0.132	206024_at	0.05	0.939
3248	hydroxyprostaglandin dehydrogenase 15-(NAD)	HPGD	ENSG00000164120	NM_000860	1419906_at	1.24	0.0338	242733_at	1.58	0.0406
3249	hepsin (transmembrane protease, serine 1)	HPN	ENSG00000105707	NM_002151 /// NM_182983	1420712_a_at	-1.16	0.0477	204934_s_at	1.12	0.0959
3251	Hypoxanthine phosphoribosyltransferase 1 (Lesch-Nyhan syndrome)	HPRT1	ENSG00000165704	NM_000194	1448736_a_at	0.88	0.102	1565446_at	0.74	0.287
3257	Hermansky-Pudlak syndrome 1	HPS1	ENSG00000107521	NM_000195 /// NM_182637 /// NM_182638 /// NM_182639	1459827_x_at	-0.3	0.582	210112_at	-1.19	0.118
3263	hemopexin	HPX	ENSG00000110169	NM_000613	1423944_at	-0.02	0.967	39763_at	-1.13	0.0919
3267	HIV-1 Rev binding protein	HRB	ENSG00000173744	NM_004504	1426922_s_at	1.31	0.028	218092_s_at	-2.64	0.00181
3268	HIV-1 Rev binding protein-like	HRBL	ENSG00000106351	NM_006076	1425362_at	-0.56	0.308	206821_x_at	-1.32	0.0595
3273	histidine-rich glycoprotein	HRG	ENSG00000113905	NM_000412	1449242_s_at	-1.25	0.0347	206226_at	-0.39	0.533
3280	hairy and enhancer of split 1, (Drosophila)	HES1	ENSG00000114315	NM_005524	1418102_at	0.59	0.253	203395_s_at	-0.31	0.625
3281	heat shock factor binding protein 1	HSBP1	ENSG00000166530	NM_001537	1451162_at	1.56	0.0109	200942_s_at	1.07	0.158
3294	hydroxysteroid (17-beta) dehydrogenase 2	HSD17B2	ENSG00000086696	NM_002153	1418352_at	1.54	0.0109	204818_at	-0.67	0.347
3295	Hydroxysteroid (17-beta) dehydrogenase 4	HSD17B4	ENSG00000133835	NM_000414	1455777_x_at	1.61	0.00833	201413_at	-0.96	0.168
3297	Heat shock transcription factor 1	HSF1	ENSG00000185122	NM_005526	1424622_at	-0.97	0.0881	202344_at	1.08	0.141
3300	DnaJ (Hsp40) homolog, subfamily B, member 2	DNAJB2	ENSG00000135924	NM_006736	1448657_a_at	0.14	0.804	202500_at	-0.96	0.165
3301	DnaJ (Hsp40) homolog, subfamily A, member 1	DNAJA1	ENSG00000086061	NM_001539	1416288_at	-0.58	0.294	200880_at	1.55	0.066
3308	Heat shock 70kDa protein 4	HSPA4	ENSG00000170606	NM_002154 /// NM_198431	1416146_at	0.26	0.61	208815_x_at	-0.85	0.18
3309	heat shock 70kDa protein 5 (glucose-regulated protein, 78kDa)	HSPA5	ENSG00000044574	NM_005347	1416064_a_at	-1.02	0.0665	230031_at	4.13	0.000134
3312	heat shock 70kDa protein 8	HSPA8	ENSG00000109971	NM_006597 /// NM_153201	1431182_at	1.25	0.0342	221891_x_at	2.58	0.00706
3313	heat shock 70kDa protein 9B (mortalin-2)	HSPA9B	ENSG00000113013	NM_004134	1447728_x_at	1.38	0.02	200690_at	8.42	1.79e-07
3320	heat shock 90kDa protein 1, alpha	HSPCA	ENSG00000080824	NM_005348	1426645_at	-0.28	0.599	211969_at	-0.07	0.91
3321	immunoglobulin superfamily, member 3	IGSF3	ENSG00000143061	NM_001007237 /// NM_001542	1431322_at	-0.9	0.0936	1556162_at	-0.71	0.299
3326	heat shock 90kDa protein 1, beta	HSPCB	ENSG00000096384	NM_007355	1416364_at	-0.6	0.273	1557910_at	0.65	0.338
3329	Heat shock 60kDa protein 1 (chaperonin)	HSPD1	ENSG00000144381	NM_002156 /// NM_199440	1426351_at	0.72	0.2	200807_s_at	-0.37	0.572
3336	heat shock 10kDa protein 1 (chaperonin 10)	HSPE1	ENSG00000115541	NM_002157	1450668_s_at	1.44	0.0124	205133_s_at	0.63	0.364
3337	DnaJ (Hsp40) homolog, subfamily B, member 1	DNAJB1	ENSG00000132002	NM_006145	1416755_at	-0.54	0.322	200664_s_at	0.69	0.287
3338	DnaJ (Hsp40) homolog, subfamily C, member 4	DNAJC4	---	NM_005528	1417934_at	0.41	0.444	206782_s_at	2.55	0.00856
3340	N-deacetylase/N-sulfotransferase (heparan glucosaminyl) 1	NDST1	---	NM_001543	1460436_at	0.49	0.367	1554010_at	-1.66	0.0605
3364	HUS1 checkpoint homolog (S. pombe)	HUS1	ENSG00000136273	NM_004507	1418308_at	1.3	0.0287	204883_s_at	3.69	0.000298
3376	isoleucine-tRNA synthetase	IARS	ENSG00000196305	NM_002161 /// NM_013417	1452154_at	0.57	0.306	239794_at	-0.23	0.711
3382	islet cell autoantigen 1, 69kDa	ICA1	ENSG00000003147	NM_004968 /// NM_022307 /// NM_022308	1431644_a_at	-0.74	0.167	207949_s_at	1.96	0.0156
3383	intercellular adhesion molecule 1 (CD54), human rhinovirus receptor	ICAM1	ENSG00000090339	NM_000201	1424067_at	0.33	0.55	202638_s_at	-0.57	0.366
3384	intercellular adhesion molecule 2	ICAM2	ENSG00000108622	NM_000873	1448862_at	0.4	0.434	204683_at	1.31	0.0979
3394	interferon regulatory factor 8 /// interferon regulatory factor 8	IRF8	ENSG00000140968	NM_002163	1448452_at	-0.45	0.411	204057_at	2.83	0.0117
3396	immature colon carcinoma transcript 1	ICT1	ENSG00000167862	NM_001545	1460308_a_at	1.34	0.0171	204868_at	-0.03	0.964
3397	inhibitor of DNA binding 1, dominant negative helix-loop-helix protein	ID1	ENSG00000125968	NM_002165 /// NM_181353	1425895_a_at	3.25	2.1e-05	208937_s_at	-0.92	0.162
3399	inhibitor of DNA binding 3, dominant negative helix-loop-helix protein	ID3	ENSG00000117318	NM_002167	1416630_at	3.35	1.56e-05	207826_s_at	-1.44	0.0496
3400	inhibitor of DNA binding 4, dominant negative helix-loop-helix protein	ID4	ENSG00000172201	NM_001546	1423259_at	0.93	0.0675	209292_at	-2.9	0.00138
3416	insulin-degrading enzyme	IDE	ENSG00000119912	NM_004969	1453988_a_at	1.22	0.0364	203328_x_at	-1.3	0.0544
3417	isocitrate dehydrogenase 1 (NADP+), soluble	IDH1	ENSG00000138413	NM_005896	1422433_s_at	1.22	0.0385	242001_at	-0.58	0.405
3418	isocitrate dehydrogenase 2 (NADP+), mitochondrial	IDH2	ENSG00000182054	NM_002168	1450048_a_at	1.47	0.0154	210046_s_at	-0.97	0.158
3419	isocitrate dehydrogenase 3 (NAD+) alpha	IDH3A	ENSG00000166411	NM_005530	1422501_s_at	-0.67	0.224	202069_s_at	0.74	0.293
3420	isocitrate dehydrogenase 3 (NAD+) beta	IDH3B	ENSG00000101365	NM_006899 /// NM_174855 /// NM_174856	1418886_s_at	1.55	0.0109	201509_at	-3.5	0.000228
3421	isocitrate dehydrogenase 3 (NAD+) gamma	IDH3G	ENSG00000067829	NM_004135 /// NM_174869	1416789_at	1.23	0.0269	202471_s_at	-2.66	0.0076
3422	isopentenyl-diphosphate delta isomerase	IDI1	ENSG00000067064	NM_004508	1423804_a_at	1.07	0.0499	242065_x_at	-2.37	0.00683
3423	Iduronate 2-sulfatase (Hunter syndrome)	IDS	ENSG00000010404	NM_000202 /// NM_006123	1434751_at	0.55	0.316	212221_x_at	-1.58	0.0311
3425	iduronidase, alpha-L-	IDUA	ENSG00000127415	NM_000203	1449230_at	-0.16	0.772	205059_s_at	-1.96	0.0132
3426	I factor (complement)	IF	---	NM_000204	1418724_at	0.68	0.223	203854_at	-0.28	0.664
3428	interferon, gamma-inducible protein 16	IFI16	ENSG00000163565	NM_005531	1452349_x_at	0.94	0.0691	206332_s_at	-1.54	0.0284
3429	interferon, alpha-inducible protein 27	IFI27	ENSG00000165949	NM_005532	1426278_at	-0.01	0.983	202411_at	0.71	0.29
3431	SP110 nuclear body protein	SP110	ENSG00000135899	NM_004509 /// NM_004510 /// NM_080424	1435660_at	-0.71	0.195	209761_s_at	-1.93	0.0168
3433	interferon-induced protein with tetratricopeptide repeats 2	IFIT2	ENSG00000119922	NM_001547	1418293_at	0.87	0.115	226757_at	0.9	0.156
3434	interferon-induced protein with tetratricopeptide repeats 1 /// interferon-induced protein with tetratricopeptide repeats 1	IFIT1	ENSG00000185745	NM_001001887 /// NM_001548	1450783_at	0.49	0.375	203153_at	-0.25	0.711
3437	interferon-induced protein with tetratricopeptide repeats 3	IFIT3	ENSG00000119917	NM_001549	1449025_at	1.13	0.0427	204747_at	-1.08	0.163
3454	interferon (alpha, beta and omega) receptor 1	IFNAR1	ENSG00000142166	NM_000629	1449026_at	1.32	0.027	225669_at	3.09	0.0012
3455	interferon (alpha, beta and omega) receptor 2	IFNAR2	ENSG00000159110	NM_000874 /// NM_207584 /// NM_207585	1451462_a_at	1.05	0.0701	230735_at	2.29	0.00367
3460	interferon gamma receptor 2 (interferon gamma transducer 1)	IFNGR2	ENSG00000159128	NM_005534	1423557_at	0.97	0.0836	201642_at	-5.21	1.09e-05
3475	interferon-related developmental regulator 1	IFRD1	ENSG00000006652	NM_001007245 /// NM_001550	1442014_at	0.49	0.377	202147_s_at	1.1	0.158
3479	insulin-like growth factor 1 (somatomedin C)	IGF1	ENSG00000017427	NM_000618	1419519_at	1.37	0.0143	211577_s_at	-0.6	0.386
3482	insulin-like growth factor 2 receptor	IGF2R	ENSG00000197081	NM_000876	1424112_at	-0.57	0.287	201392_s_at	-1.59	0.0366
3483	insulin-like growth factor binding protein, acid labile subunit	IGFALS	ENSG00000099769	NM_004970	1422826_at	0.78	0.166	215712_s_at	1.74	0.0427
3484	insulin-like growth factor binding protein 1	IGFBP1	ENSG00000146678	NM_000596 /// NM_001013029	1418918_at	-0.58	0.283	205302_at	0.35	0.579
3485	insulin-like growth factor binding protein 2, 36kDa	IGFBP2	ENSG00000115457	NM_000597	1454159_a_at	0.45	0.391	202718_at	1.35	0.102
3486	insulin-like growth factor binding protein 3	IGFBP3	ENSG00000146674	NM_000598 /// NM_001013398	1423062_at	0.95	0.0814	212143_s_at	-0.61	0.34
3487	insulin-like growth factor binding protein 4	IGFBP4	ENSG00000141753	NM_001552	1423757_x_at	-1.23	0.0299	242657_at	-0.82	0.262
3489	insulin-like growth factor binding protein 6	IGFBP6	ENSG00000167779	NM_002178	1417933_at	-0.14	0.794	203851_at	-1.97	0.0159
3490	insulin-like growth factor binding protein 7	IGFBP7	ENSG00000163453	NM_001553	1423584_at	1.26	0.0296	213910_at	-0.89	0.223
3491	cysteine-rich, angiogenic inducer, 61	CYR61	ENSG00000142871	NM_001554	1416039_x_at	1.34	0.014	210764_s_at	0.7	0.288
3508	immunoglobulin mu binding protein 2	IGHMBP2	ENSG00000132740	NM_002180	1450091_at	-0.52	0.346	215980_s_at	0.13	0.831
3512	Immunoglobulin J polypeptide, linker protein for immunoglobulin alpha and mu polypeptides	IGJ	ENSG00000132465	NM_144646	1424305_at	-0.01	0.98	212592_at	-0.26	0.676
3516	recombining binding protein suppressor of hairless (Drosophila)	RBPSUH	ENSG00000168214	NM_005349 /// NM_015874 /// NM_203283 /// NM_203284	1448957_at	-0.06	0.909	229540_at	-0.55	0.444
3549	Indian hedgehog homolog (Drosophila)	IHH	ENSG00000163501	NM_002181	1450704_at	1.03	0.0743	229358_at	-0.6	0.407
3550	IK cytokine, down-regulator of HLA II /// IK cytokine, down-regulator of HLA II	IK	ENSG00000113141	NM_006083	1451113_a_at	1.5	0.00925	200066_at	-1.04	0.179
3551	inhibitor of kappa light polypeptide gene enhancer in B-cells, kinase beta	IKBKB	ENSG00000104365	NM_001556	1426207_at	0.73	0.183	209341_s_at	-4.92	0.000589
3554	interleukin 1 receptor, type I	IL1R1	ENSG00000115594	NM_000877	1448950_at	-1.93	0.00194	202948_at	-3.26	0.00234
3556	interleukin 1 receptor accessory protein	IL1RAP	ENSG00000196083	NM_002182 /// NM_134470	1457601_at	0.8	0.137	205227_at	1.86	0.0169
3557	interleukin 1 receptor antagonist	IL1RN	ENSG00000136689	NM_000577 /// NM_173841 /// NM_173842 /// NM_173843	1423017_a_at	1.4	0.0198	212657_s_at	1.17	0.0786
3560	interleukin 2 receptor, beta /// interleukin 2 receptor, beta	IL2RB	ENSG00000100385	NM_000878	1443937_at	0.64	0.217	205291_at	0.13	0.826
3566	interleukin 4 receptor	IL4R	ENSG00000077238	NM_000418 /// NM_001008699	1421034_a_at	-0.87	0.121	242743_at	-0.8	0.247
3570	interleukin 6 receptor /// interleukin 6 receptor	IL6R	ENSG00000160712	NM_000565 /// NM_181359	1422270_a_at	-1.6	0.00956	226333_at	0.98	0.176
3572	interleukin 6 signal transducer (gp130, oncostatin M receptor)	IL6ST	ENSG00000134352	NM_002184 /// NM_175767	1421239_at	1.16	0.0481	234967_at	-0.76	0.275
3574	interleukin 7	IL7	ENSG00000104432	NM_000880	1436861_at	-0.51	0.339	206693_at	1.21	0.117
3575	interleukin 7 receptor /// interleukin 7 receptor	IL7R	ENSG00000168685	NM_002185	1448575_at	-0.06	0.91	226218_at	0.5	0.415
3588	interleukin 10 receptor, beta	IL10RB	ENSG00000159113	NM_000628	1419455_at	1.02	0.0759	209575_at	0.86	0.215
3590	interleukin 11 receptor, alpha	IL11RA	ENSG00000137070	NM_004512 /// NM_147162	1459868_x_at	1.51	0.00585	204773_at	0.77	0.287
3597	interleukin 13 receptor, alpha 1	IL13RA1	ENSG00000131724	NM_001560	1427164_at	1.26	0.0274	211612_s_at	-0.37	0.54
3600	interleukin 15	IL15	ENSG00000164136	NM_000585 /// NM_172174 /// NM_172175	1418219_at	0.89	0.115	217371_s_at	1.75	0.0155
3601	interleukin 15 receptor, alpha	IL15RA	ENSG00000134470	NM_002189 /// NM_172200	1422397_a_at	-0.83	0.143	207375_s_at	-0.95	0.144
3606	interleukin 18 (interferon-gamma-inducing factor)	IL18	ENSG00000150782	NM_001562	1417932_at	2.02	0.00201	206295_at	-1.22	0.0988
3607	forkhead box K2	FOXK2	ENSG00000141568	NM_004514 /// NM_181430 /// NM_181431	1428354_at	-1.16	0.0472	203064_s_at	-0.27	0.663
3608	interleukin enhancer binding factor 2, 45kDa /// interleukin enhancer binding factor 2, 45kDa	ILF2	ENSG00000143621	NM_004515	1417948_s_at	0.98	0.0849	200052_s_at	0.86	0.203
3609	interleukin enhancer binding factor 3, 90kDa	ILF3	ENSG00000129351	NM_004516 /// NM_012218 /// NM_153464	1460669_at	-0.47	0.389	208931_s_at	-0.92	0.195
3611	integrin-linked kinase	ILK	ENSG00000166333	NM_001014794 /// NM_001014795 /// NM_004517	1449942_a_at	0.25	0.601	201234_at	-0.02	0.978
3612	inositol(myo)-1(or 4)-monophosphatase 1	IMPA1	ENSG00000133731	NM_005536	1423127_at	1.24	0.0349	203011_at	0.59	0.348
3615	IMP (inosine monophosphate) dehydrogenase 2	IMPDH2	ENSG00000178035	NM_000884	1415851_a_at	-0.21	0.704	241373_at	-1.84	0.0145
3619	Inner centromere protein antigens 135/155kDa	INCENP	ENSG00000149503	NM_020238	1439436_x_at	-0.1	0.856	242787_at	-2.25	0.0126
3621	inhibitor of growth family, member 1	ING1	ENSG00000153487	NM_005537 /// NM_198217 /// NM_198218 /// NM_198219	1416860_s_at	-0.14	0.793	209808_x_at	-1.43	0.0438
3622	inhibitor of growth family, member 2	ING2	ENSG00000168556	NM_001564	1419111_at	-0.27	0.617	205981_s_at	-0.69	0.306
3625	inhibin, beta B (activin AB beta polypeptide)	INHBB	ENSG00000163083	NM_002193	1426858_at	-3.41	5.7e-06	205258_at	2.4	0.00457
3626	inhibin, beta C	INHBC	ENSG00000175189	NM_005538	1422001_at	-1.98	0.00237	207688_s_at	-0.88	0.201
3627	chemokine (C-X-C motif) ligand 10	CXCL10	ENSG00000169245	NM_001565	1418930_at	0.37	0.496	204533_at	-0.32	0.617
3631	Inositol polyphosphate-4-phosphatase, type I, 107kDa	INPP4A	ENSG00000040933	NM_001566 /// NM_004027	1421360_at	-0.23	0.651	204552_at	-1.34	0.0822
3632	inositol polyphosphate-5-phosphatase, 40kDa	INPP5A	ENSG00000068383	NM_005539	1433605_at	-0.77	0.173	203006_at	-0.79	0.204
3633	inositol polyphosphate-5-phosphatase, 75kDa	INPP5B	---	NM_005540	1451330_a_at	0.8	0.156	213804_at	1.89	0.0303
3635	Inositol polyphosphate-5-phosphatase, 145kDa	INPP5D	ENSG00000168918	NM_005541	1424195_a_at	-0.22	0.675	203332_s_at	0.06	0.926
3636	inositol polyphosphate phosphatase-like 1	INPPL1	ENSG00000165458	NM_001567	1460394_a_at	-1.31	0.0176	201598_s_at	-0.18	0.763
3638	insulin induced gene 1	INSIG1	ENSG00000186480	NM_005542 /// NM_198336 /// NM_198337	1454671_at	0.91	0.106	201627_s_at	7.45	7.79e-07
3646	eukaryotic translation initiation factor 3, subunit 6 48kDa	EIF3S6	ENSG00000104408	NM_001568	1439268_x_at	0.49	0.369	236989_at	2.01	0.00773
3652	intracisternal A particle-promoted polypeptide	IPP	---	NM_005897	1421771_a_at	0.85	0.132	219843_at	-0.95	0.166
3654	interleukin-1 receptor-associated kinase 1	IRAK1	ENSG00000184216	NM_001569	1448668_a_at	0.43	0.437	201587_s_at	-0.35	0.606
3656	interleukin-1 receptor-associated kinase 2	IRAK2	ENSG00000134070	NM_001570	1436507_at	0.51	0.341	231779_at	1.49	0.0352
3658	iron-responsive element binding protein 2	IREB2	ENSG00000136381	NM_004136	1458618_at	0.24	0.642	1563130_a_at	-0.9	0.202
3659	interferon regulatory factor 1	IRF1	ENSG00000125347	NM_002198	1448436_a_at	0.95	0.0957	202531_at	0.14	0.825
3660	Interferon regulatory factor 2	IRF2	ENSG00000168310	NM_002199	1447527_at	-0.31	0.564	203275_at	1.01	0.154
3661	interferon regulatory factor 3	IRF3	ENSG00000126456	NM_001571	1426111_x_at	-0.86	0.129	202621_at	-1.09	0.106
3664	interferon regulatory factor 6	IRF6	ENSG00000117595	NM_006147	1418301_at	1.17	0.044	1552477_a_at	-0.11	0.864
3665	interferon regulatory factor 7	IRF7	ENSG00000185507	NM_001572 /// NM_004029 /// NM_004030 /// NM_004031	1417244_a_at	-0.08	0.883	208436_s_at	0.56	0.408
3667	insulin receptor substrate 1	IRS1	ENSG00000169047	NM_005544	1423104_at	-0.02	0.968	204686_at	1.92	0.0339
3678	integrin, alpha 5 (fibronectin receptor, alpha polypeptide)	ITGA5	ENSG00000161638	NM_002205	1423267_s_at	-1.09	0.0506	201389_at	-0.34	0.588
3685	integrin, alpha V (vitronectin receptor, alpha polypeptide, antigen CD51)	ITGAV	ENSG00000138448	NM_002210	1452784_at	-0.05	0.929	202351_at	0.24	0.715
3688	integrin, beta 1 (fibronectin receptor, beta polypeptide, antigen CD29 includes MDF2, MSK12)	ITGB1	ENSG00000150093	NM_002211 /// NM_033666 /// NM_033667 /// NM_033668 /// NM_033669 /// NM_133376	1427771_x_at	0.83	0.131	1553530_a_at	2.97	0.000709
3692	integrin beta 4 binding protein	ITGB4BP	ENSG00000126005	NM_002212 /// NM_181466 /// NM_181467 /// NM_181468 /// NM_181469	1427578_a_at	-0.37	0.468	210213_s_at	-1.32	0.0658
3693	integrin, beta 5	ITGB5	ENSG00000082781	NM_002213	1456195_x_at	-0.44	0.42	201124_at	2.49	0.00235
3697	inter-alpha (globulin) inhibitor H1	ITIH1	ENSG00000055957	NM_002215	1417973_at	1.28	0.027	210888_s_at	-1.44	0.0535
3698	inter-alpha (globulin) inhibitor H2	ITIH2	ENSG00000151655	NM_002216	1417618_at	1.3	0.0282	204987_at	2.56	0.00808
3699	inter-alpha (globulin) inhibitor H3	ITIH3	ENSG00000162267	NM_002217	1449123_at	0.04	0.945	205755_at	-0.3	0.632
3700	inter-alpha (globulin) inhibitor H4 (plasma Kallikrein-sensitive glycoprotein)	ITIH4	ENSG00000055955	NM_002218	1431808_a_at	-1.08	0.0562	37201_at	-0.92	0.179
3703	integral membrane protein 1	ITM1	ENSG00000134910	NM_152713	1423033_at	0.76	0.179	202223_at	2.27	0.0243
3705	inositol 1,3,4-triphosphate 5/6 kinase	ITPK1	ENSG00000100605	NM_014216	1426733_at	-0.02	0.971	210740_s_at	-0.72	0.332
3707	inositol 1,4,5-trisphosphate 3-kinase B	ITPKB	ENSG00000143772	NM_002221	1435272_at	-0.26	0.602	1554306_at	-0.57	0.402
3708	Inositol 1,4,5-triphosphate receptor, type 1	ITPR1	ENSG00000150995	NM_002222	1457189_at	-0.6	0.26	203710_at	2.29	0.00744
3712	isovaleryl Coenzyme A dehydrogenase	IVD	ENSG00000128928	NM_002225	1449001_at	3.8	1.7e-06	225311_at	3.98	0.000816
3717	Janus kinase 2 (a protein tyrosine kinase)	JAK2	ENSG00000096968	NM_004972	1421065_at	-0.38	0.479	205842_s_at	1.27	0.0636
3720	Jumonji, AT rich interactive domain 2	JARID2	ENSG00000008083	NM_004973	1456661_at	1.16	0.0298	203297_s_at	-0.26	0.711
3725	v-jun sarcoma virus 17 oncogene homolog (avian)	JUN	ENSG00000177606	NM_002228	1417409_at	0.81	0.137	201466_s_at	1.88	0.013
3726	jun B proto-oncogene	JUNB	ENSG00000171223	NM_002229	1415899_at	1.14	0.0508	201473_at	0.03	0.963
3727	jun D proto-oncogene	JUND	ENSG00000130522	NM_005354	1449117_at	-0.52	0.319	203752_s_at	0.61	0.334
3728	junction plakoglobin	JUP	ENSG00000173801	NM_002230 /// NM_021991	1426873_s_at	-1.18	0.0255	201015_s_at	1.54	0.0601
3732	CD82 antigen	CD82	ENSG00000085117	NM_002231	1416401_at	-0.32	0.562	203904_x_at	1.94	0.013
3735	lysyl-tRNA synthetase /// lysyl-tRNA synthetase	KARS	ENSG00000065427	NM_005548	1416068_at	0.36	0.479	200840_at	-1.59	0.0272
3736	potassium voltage-gated channel, shaker-related subfamily, member 1 (episodic ataxia with myokymia)	KCNA1	ENSG00000111262	NM_000217	1442413_at	-0.6	0.284	208479_at	-1.21	0.0695
3751	potassium voltage-gated channel, Shal-related subfamily, member 2	KCND2	ENSG00000184408	NM_012281	1447764_at	0.47	0.391	207103_at	-0.35	0.607
3760	potassium inwardly-rectifying channel, subfamily J, member 3	KCNJ3	ENSG00000162989	NM_002239	1421468_at	-0.3	0.584	233059_at	4.43	3.82e-05
3778	Potassium large conductance calcium-activated channel, subfamily M, alpha member 1	KCNMA1	ENSG00000156113	NM_001014797 /// NM_002247	1444973_at	-0.3	0.581	221584_s_at	1.25	0.105
3781	potassium intermediate/small conductance calcium-activated channel, subfamily N, member 2	KCNN2	ENSG00000080709	NM_021614 /// NM_170775	1445676_at	-0.2	0.718	220116_at	-0.16	0.818
3791	kinase insert domain receptor (a type III receptor tyrosine kinase)	KDR	ENSG00000128052	NM_002253	1449379_at	0.44	0.422	203934_at	1.23	0.095
3795	ketohexokinase (fructokinase)	KHK	ENSG00000138030	NM_000221 /// NM_006488	1449062_at	-2.81	0.000119	205175_s_at	-1.03	0.114
3796	Kinesin heavy chain member 2	KIF2	ENSG00000068796	NM_004520	1450053_at	1.7	0.00664	203087_s_at	-0.58	0.365
3799	kinesin family member 5B	KIF5B	ENSG00000170759	NM_004521	1418431_at	-0.46	0.362	201991_s_at	-2.01	0.0143
3801	Kinesin family member C3	KIFC3	ENSG00000140859	NM_005550	1416199_at	0.17	0.747	1559759_at	0.5	0.437
3818	kallikrein B, plasma (Fletcher factor) 1	KLKB1	ENSG00000164344	NM_000892	1449034_at	0.75	0.179	206541_at	1.56	0.0495
3827	kininogen 1	KNG1	ENSG00000113889	NM_000893	1426045_at	-0.67	0.23	206054_at	2.36	0.00976
3831	Kinesin 2 60/70kDa	KNS2	ENSG00000126214	NM_005552 /// NM_182923	1428881_at	-0.77	0.168	212878_s_at	-2.31	0.0137
3835	kinesin family member 22	KIF22	ENSG00000079616	NM_007317	1437716_x_at	1.07	0.0585	202183_s_at	-0.72	0.256
3836	Karyopherin alpha 1 (importin alpha 5)	KPNA1	ENSG00000114030	NM_002264	1449505_at	-0.85	0.121	202057_at	1.74	0.0203
3837	karyopherin (importin) beta 1	KPNB1	ENSG00000108424	NM_002265	1434357_a_at	0.79	0.155	208974_x_at	-2	0.0148
3839	Karyopherin alpha 3 (importin alpha 4)	KPNA3	ENSG00000102753	NM_002267	1450385_at	-0.49	0.368	221503_s_at	1.67	0.0204
3840	karyopherin alpha 4 (importin alpha 3)	KPNA4	ENSG00000186432	NM_002268	1417975_at	-0.42	0.442	225268_at	-2.31	0.00551
3843	RAN binding protein 5	RANBP5	ENSG00000065150	NM_002271	1426945_at	-1.56	0.00849	211952_at	1.5	0.0305
3845	v-Ki-ras2 Kirsten rat sarcoma viral oncogene homolog	KRAS	ENSG00000133703	NM_004985 /// NM_033360	1451979_at	0.31	0.575	214352_s_at	-3.4	0.00238
3856	keratin 8 /// keratin 8	KRT8	ENSG00000170421	NM_002273	1423691_x_at	2.58	0.00024	209008_x_at	-0.51	0.426
3858	keratin 10 (epidermolytic hyperkeratosis; keratosis palmaris et plantaris)	KRT10	ENSG00000186395	NM_000421	1452166_a_at	0.19	0.726	213287_s_at	1.29	0.0893
3875	keratin 18	KRT18	ENSG00000111057	NM_000224 /// NM_199187	1448169_at	1.04	0.072	201596_x_at	-1.19	0.0792
3915	laminin, gamma 1 (formerly LAMB2)	LAMC1	ENSG00000135862	NM_002293	1423885_at	0.49	0.361	200770_s_at	1.59	0.0283
3920	lysosomal-associated membrane protein 2	LAMP2	ENSG00000005893	NM_002294 /// NM_013995	1416343_a_at	0.51	0.349	200821_at	0.46	0.509
3927	LIM and SH3 protein 1	LASP1	ENSG00000002834	NM_006148	1448207_at	1.15	0.027	200618_at	-1.49	0.0317
3929	lipopolysaccharide binding protein /// lipopolysaccharide binding protein	LBP	ENSG00000129988	NM_004139	1448550_at	-0.72	0.198	214461_at	-1	0.157
3930	lamin B receptor	LBR	ENSG00000143815	NM_002296 /// NM_194442	1415829_at	0.09	0.872	201795_at	2.04	0.0115
3931	lecithin-cholesterol acyltransferase	LCAT	ENSG00000103080	NM_000229	1417043_at	-0.53	0.339	204428_s_at	0.77	0.303
3932	lymphocyte-specific protein tyrosine kinase	LCK	ENSG00000182866	NM_005356	1425396_a_at	0.76	0.147	204891_s_at	-0.51	0.433
3934	lipocalin 2 (oncogene 24p3)	LCN2	ENSG00000148346	NM_005564	1427747_a_at	-2.26	0.000454	212531_at	-2.75	0.0137
3936	lymphocyte cytosolic protein 1 (L-plastin)	LCP1	ENSG00000136167	NM_002298	1448160_at	1.11	0.0551	237176_at	2	0.0311
3937	lymphocyte cytosolic protein 2 (SH2 domain containing leukocyte protein of 76kDa)	LCP2	ENSG00000043462	NM_005565	1418641_at	0.95	0.0875	244251_at	2.25	0.00446
3939	lactate dehydrogenase A	LDHA	ENSG00000134333	NM_005566	1419737_a_at	0.3	0.587	200650_s_at	0.54	0.435
3949	low density lipoprotein receptor (familial hypercholesterolemia)	LDLR	ENSG00000130164	NM_000527	1450383_at	0.95	0.0984	217173_s_at	1.25	0.0689
3950	leukocyte cell-derived chemotaxin 2	LECT2	ENSG00000145826	NM_002302	1449492_a_at	-0.69	0.208	207409_at	2.5	0.0179
3954	leucine zipper-EF-hand containing transmembrane protein 1	LETM1	ENSG00000168924	NM_012318	1420825_at	0.85	0.113	218939_at	-1.91	0.02
3956	lectin, galactoside-binding, soluble, 1 (galectin 1)	LGALS1	ENSG00000100097	NM_002305	1455439_a_at	2.23	0.000484	201105_at	1.2	0.0901
3959	lectin, galactoside-binding, soluble, 3 binding protein	LGALS3BP	ENSG00000108679	NM_005567	1448380_at	0.3	0.578	200923_at	2.28	0.0164
3960	lectin, galactoside-binding, soluble, 4 (galectin 4)	LGALS4	ENSG00000171747	NM_006149	1451336_at	1.67	0.00456	204272_at	3.85	0.000534
3964	lectin, galactoside-binding, soluble, 8 (galectin 8)	LGALS8	ENSG00000116977	NM_006499 /// NM_201543 /// NM_201544 /// NM_201545	1422661_at	1.18	0.0436	210732_s_at	2.54	0.00293
3977	leukemia inhibitory factor receptor	LIFR	ENSG00000113594	NM_002310	1425107_a_at	0.25	0.647	225571_at	-1.36	0.0461
3981	ligase IV, DNA, ATP-dependent	LIG4	ENSG00000174405	NM_002312 /// NM_206937	1439487_at	-0.16	0.773	206235_at	0.75	0.281
3983	actin binding LIM protein 1	ABLIM1	ENSG00000099204	NM_001003407 /// NM_001003408 /// NM_002313 /// NM_006720	1454708_at	0.77	0.166	200965_s_at	-0.95	0.199
3985	LIM domain kinase 2	LIMK2	ENSG00000182541	NM_005569 /// NM_016733	1458628_at	-0.99	0.0733	202193_at	-0.96	0.22
3987	LIM and senescent cell antigen-like domains 1	LIMS1	ENSG00000169756	NM_004987	1418230_a_at	0.92	0.104	1570259_at	-0.94	0.194
3988	Lipase A, lysosomal acid, cholesterol esterase (Wolman disease)	LIPA	ENSG00000107798	NM_000235	1423140_at	-0.72	0.197	201847_at	1.1	0.132
3990	Lipase, hepatic	LIPC	ENSG00000166035	NM_000236	1419560_at	0.7	0.212	206606_at	2.96	0.00123
3992	fatty acid desaturase 1	FADS1	ENSG00000149485	NM_013402	1440444_at	1.68	0.00643	208962_s_at	1.61	0.031
3998	lectin, mannose-binding, 1	LMAN1	ENSG00000074695	NM_005570	1444037_at	-0.56	0.264	203294_s_at	0.69	0.269
4000	lamin A/C	LMNA	ENSG00000160789	NM_005572 /// NM_170707 /// NM_170708	1421654_a_at	0.37	0.499	212086_x_at	0.41	0.487
4008	LIM domain 7	LMO7	ENSG00000136153	NM_005358	1455056_at	0.32	0.553	242722_at	0.99	0.136
4013	loss of heterozygosity, 11, chromosomal region 2, gene A	LOH11CR2A	ENSG00000110002	NM_014622 /// NM_198315	1426221_at	2.39	0.00045	205011_at	-3.26	0.00103
4023	lipoprotein lipase	LPL	ENSG00000175445	NM_000237	1415904_at	1.44	0.0151	203549_s_at	-1.91	0.0392
4026	LIM domain containing preferred translocation partner in lipoma	LPP	ENSG00000145012	NM_005578	1437801_at	1.47	0.0143	1558469_at	-0.67	0.297
4034	leucine-rich repeats and calponin homology (CH) domain containing 4	LRCH4	ENSG00000077454	NM_002319	1454390_at	-0.95	0.0949	90610_at	0.64	0.302
4035	low density lipoprotein-related protein 1 (alpha-2-macroglobulin receptor)	LRP1	ENSG00000123384	NM_002332	1448655_at	-0.76	0.176	200784_s_at	-0.85	0.232
4040	low density lipoprotein receptor-related protein 6	LRP6	ENSG00000070018	NM_002336	1451022_at	1.28	0.018	34697_at	2.52	0.00711
4041	low density lipoprotein receptor-related protein 5	LRP5	ENSG00000162337	NM_002335	1449299_at	-1.38	0.0214	209468_at	-0.8	0.264
4043	low density lipoprotein receptor-related protein associated protein 1	LRPAP1	ENSG00000163956	NM_002337	1426696_at	1.67	0.0073	201186_at	0.72	0.241
4047	lanosterol synthase (2,3-oxidosqualene-lanosterol cyclase)	LSS	ENSG00000160285	NM_001001438 /// NM_002340	1420013_s_at	1.53	0.0123	211018_at	2.98	0.00127
4048	leukotriene A4 hydrolase	LTA4H	ENSG00000111144	NM_000895	1434790_a_at	1.21	0.0393	208771_s_at	-0.76	0.259
4052	Latent transforming growth factor beta binding protein 1	LTBP1	ENSG00000049323	NM_000627 /// NM_206943	1458739_at	-0.81	0.144	202729_s_at	-0.91	0.163
4054	latent transforming growth factor beta binding protein 3	LTBP3	ENSG00000168056	NM_021070	1438312_s_at	1.06	0.0576	219922_s_at	2.97	0.00119
4055	lymphotoxin beta receptor (TNFR superfamily, member 3)	LTBR	ENSG00000111321	NM_002342	1416435_at	-1.84	0.00395	203005_at	-0.94	0.196
4059	Lutheran blood group (Auberger b antigen included)	LU	ENSG00000187244	NM_001013257 /// NM_005581	1424791_a_at	-0.71	0.183	40093_at	0.38	0.562
4060	lumican	LUM	ENSG00000139329	NM_002345	1423607_at	0.29	0.596	201744_s_at	0.23	0.721
4065	lymphocyte antigen 75	LY75	ENSG00000054219	NM_002349	1449328_at	0.14	0.794	205668_at	-0.57	0.41
4067	v-yes-1 Yamaguchi sarcoma viral related oncogene homolog /// v-yes-1 Yamaguchi sarcoma viral related oncogene homolog	LYN	ENSG00000147507	NM_002350	1451318_a_at	0.83	0.124	202626_s_at	-2.4	0.00566
4071	transmembrane 4 L six family member 1	TM4SF1	ENSG00000169908	NM_014220	1450958_at	0.85	0.128	209386_at	0.98	0.157
4074	mannose-6-phosphate receptor (cation dependent)	M6PR	ENSG00000003056	NM_002355	1416386_a_at	0.88	0.121	200901_s_at	0.89	0.214
4076	membrane component, chromosome 11, surface marker 1	M11S1	ENSG00000135387	NM_005898 /// NM_203364	1416463_at	1.08	0.0615	226289_at	-1.47	0.0499
4077	Neighbor of BRCA1 gene 1	M17S2	ENSG00000196191	NM_005899 /// NM_031858 /// NM_031862	1451897_a_at	1.99	0.00104	1568857_a_at	-3.52	0.00155
4082	myristoylated alanine-rich protein kinase C substrate	MARCKS	ENSG00000155130	NM_002356	1415971_at	1.61	0.00773	201669_s_at	0.54	0.436
4084	MAX dimerization protein 1	MXD1	ENSG00000059728	NM_002357	1434830_at	-0.4	0.465	226275_at	0.74	0.237
4085	MAD2 mitotic arrest deficient-like 1 (yeast)	MAD2L1	ENSG00000164109	NM_002358	1422460_at	0.22	0.683	203362_s_at	-0.86	0.236
4086	SMAD, mothers against DPP homolog 1 (Drosophila)	SMAD1	ENSG00000170365	NM_001003688 /// NM_005900	1416081_at	-0.59	0.276	210993_s_at	4.87	1.97e-05
4087	SMAD, mothers against DPP homolog 2 (Drosophila)	SMAD2	ENSG00000175387	NM_001003652 /// NM_005901	1420634_a_at	0.71	0.202	226563_at	-1.52	0.0513
4088	SMAD, mothers against DPP homolog 3 (Drosophila)	SMAD3	ENSG00000166949	NM_005902	1454960_at	-0.89	0.117	218284_at	0.24	0.71
4089	SMAD, mothers against DPP homolog 4 (Drosophila)	SMAD4	ENSG00000141646	NM_005359	1422487_at	-0.87	0.125	202526_at	1.7	0.0326
4090	SMAD, mothers against DPP homolog 5 (Drosophila)	SMAD5	ENSG00000113658	NM_001001419 /// NM_001001420 /// NM_005903	1433641_at	-0.39	0.473	205188_s_at	2.12	0.0115
4092	SMAD, mothers against DPP homolog 7 (Drosophila)	SMAD7	ENSG00000101665	NM_005904	1443771_x_at	0.77	0.171	204790_at	0.37	0.604
4097	v-maf musculoaponeurotic fibrosarcoma oncogene homolog G (avian)	MAFG	ENSG00000197063	NM_002359 /// NM_032711	1448916_at	0.83	0.133	204970_s_at	-2.98	0.00854
4116	mago-nashi homolog, proliferation-associated (Drosophila)	MAGOH	ENSG00000162385	NM_002370	1416212_at	1.28	0.0302	210092_at	7.37	7.3e-06
4121	mannosidase, alpha, class 1A, member 1	MAN1A1	ENSG00000111885	NM_005907	1456648_at	-1.47	0.0154	221760_at	-0.47	0.463
4122	mannosidase, alpha, class 2A, member 2	MAN2A2	---	NM_006122	1435203_at	0.07	0.901	219999_at	1.39	0.0417
4123	mannosidase, alpha, class 2C, member 1	MAN2C1	ENSG00000140400	NM_006715	1423688_at	0.39	0.473	238089_at	2.12	0.00704
4124	mannosidase, alpha, class 2A, member 1	MAN2A1	ENSG00000112893	NM_002372	1448647_at	-0.62	0.258	205105_at	1.04	0.115
4125	mannosidase, alpha, class 2B, member 1	MAN2B1	ENSG00000104774	NM_000528	1416340_a_at	-0.54	0.328	209166_s_at	-0.3	0.658
4126	mannosidase, beta A, lysosomal	MANBA	ENSG00000109323	NM_005908	1450626_at	0.69	0.217	203778_at	0.49	0.438
4128	monoamine oxidase A	MAOA	ENSG00000189221	NM_000240	1428667_at	0.51	0.356	204388_s_at	-1.19	0.0833
4129	Monoamine oxidase B	MAOB	ENSG00000069535	NM_000898	1434354_at	2.26	0.000707	1561010_a_at	-0.73	0.32
4137	microtubule-associated protein tau	MAPT	ENSG00000186868	NM_005910 /// NM_016834 /// NM_016835 /// NM_016841	1455028_at	0.55	0.318	203929_s_at	0.79	0.273
4141	methionine-tRNA synthetase	MARS	ENSG00000166986	NM_004990	1455951_at	-1.29	0.0299	201475_x_at	-0.43	0.51
4143	methionine adenosyltransferase I, alpha	MAT1A	ENSG00000151224	NM_000429	1423147_at	0.3	0.577	205813_s_at	-0.94	0.145
4144	methionine adenosyltransferase II, alpha	MAT2A	ENSG00000168906	NM_005911	1439386_x_at	-0.98	0.0854	213705_at	3.21	0.000962
4149	MYC associated factor X	MAX	ENSG00000125952	NM_002382 /// NM_145112 /// NM_145113 /// NM_145114 /// NM_145116 /// NM_197957	1423501_at	-0.76	0.176	208403_x_at	0.7	0.332
4150	MYC-associated zinc finger protein (purine-binding transcription factor)	MAZ	ENSG00000103495	NM_002383	1427099_at	-0.9	0.109	212064_x_at	-0.56	0.41
4152	methyl-CpG binding domain protein 1	MBD1	ENSG00000141644	NM_002384 /// NM_015844 /// NM_015845 /// NM_015846 /// NM_015847	1453678_at	0.7	0.212	203353_s_at	-1.32	0.103
4153	mannose-binding lectin (protein C) 2, soluble (opsonic defect)	MBL2	ENSG00000165471	NM_000242	1418787_at	1.83	0.00408	207256_at	-1.61	0.0312
4154	muscleblind-like (Drosophila)	MBNL1	ENSG00000152601	NM_021038 /// NM_207292 /// NM_207293 /// NM_207294 /// NM_207295 /// NM_207296 /// NM_207297	1445106_at	0.62	0.267	1555594_a_at	0.96	0.133
4155	Myelin basic protein	MBP	ENSG00000197971	NM_002385	1451961_a_at	-0.71	0.172	1554544_a_at	4.66	2.53e-05
4170	myeloid cell leukemia sequence 1 (BCL2-related)	MCL1	ENSG00000143384	NM_021960 /// NM_182763	1437527_x_at	0.91	0.0946	200797_s_at	0.87	0.178
4171	MCM2 minichromosome maintenance deficient 2, mitotin (S. cerevisiae)	MCM2	ENSG00000073111	NM_004526	1448777_at	0.81	0.15	202107_s_at	-0.25	0.706
4172	MCM3 minichromosome maintenance deficient 3 (S. cerevisiae)	MCM3	ENSG00000112118	NM_002388	1420028_s_at	0.61	0.263	201555_at	2.61	0.0147
4173	MCM4 minichromosome maintenance deficient 4 (S. cerevisiae)	MCM4	ENSG00000104738	NM_005914 /// NM_182746	1436708_x_at	0.99	0.0854	222036_s_at	-1.3	0.057
4174	MCM5 minichromosome maintenance deficient 5, cell division cycle 46 (S. cerevisiae)	MCM5	ENSG00000100297	NM_006739	1436808_x_at	0.63	0.254	216237_s_at	0.26	0.678
4179	membrane cofactor protein (CD46, trophoblast-lymphocyte cross-reactive antigen)	MCP	ENSG00000117335	NM_002389 /// NM_153826 /// NM_172350 /// NM_172351 /// NM_172352 /// NM_172353 /// NM_172354 /// NM_172355 /// NM_172356 /// NM_172357 /// NM_172358 /// NM_172359 /// NM_172360 /// NM_172361	1421586_a_at	-0.03	0.961	211574_s_at	-0.52	0.385
4189	DnaJ (Hsp40) homolog, subfamily B, member 9	DNAJB9	ENSG00000128590	NM_012328	1417191_at	-1.15	0.045	202842_s_at	0.46	0.531
4190	malate dehydrogenase 1, NAD (soluble)	MDH1	ENSG00000014641	NM_005917	1448172_at	1.59	0.00499	200978_at	0.33	0.626
4191	malate dehydrogenase 2, NAD (mitochondrial)	MDH2	ENSG00000146701	NM_005918	1433984_a_at	1.43	0.0125	209036_s_at	-3.19	0.00357
4193	Mdm2, transformed 3T3 cell double minute 2, p53 binding protein (mouse)	MDM2	ENSG00000135679	NM_002392 /// NM_006878 /// NM_006879 /// NM_006880 /// NM_006881 /// NM_006882	1423605_a_at	-0.5	0.352	205386_s_at	-2.23	0.028
4194	Mdm4, transformed 3T3 cell double minute 4, p53 binding protein (mouse)	MDM4	ENSG00000198625	NM_002393	1460542_s_at	-0.75	0.165	241876_at	-1.23	0.103
4199	Malic enzyme 1, NADP(+)-dependent, cytosolic	ME1	ENSG00000065833	NM_002395	1416632_at	-1.01	0.0782	204059_s_at	-0.64	0.303
4201	male-enhanced antigen	MEA	ENSG00000124733	NM_014623	1437943_s_at	1.7	0.00568	218061_at	-0.63	0.345
4204	Methyl CpG binding protein 2 (Rett syndrome)	MECP2	ENSG00000169057	NM_004992	1460246_at	-0.28	0.603	1569929_at	0.84	0.251
4205	MADS box transcription enhancer factor 2, polypeptide A (myocyte enhancer factor 2A)	MEF2A	ENSG00000068305	NM_005587	1427185_at	0.54	0.321	214684_at	1.28	0.0561
4208	MADS box transcription enhancer factor 2, polypeptide C (myocyte enhancer factor 2C)	MEF2C	ENSG00000081189	NM_002397	1421027_a_at	0.17	0.752	244230_at	-1.23	0.0643
4212	Meis1, myeloid ecotropic viral integration site 1 homolog 2 (mouse)	MEIS2	ENSG00000134138	NM_002399 /// NM_020149 /// NM_170674 /// NM_170675 /// NM_170676 /// NM_170677 /// NM_172315 /// NM_172316	1417129_a_at	1.34	0.0237	207480_s_at	0.6	0.322
4214	mitogen-activated protein kinase kinase kinase 1	MAP3K1	ENSG00000095015	XM_042066	1424850_at	1.03	0.0696	225927_at	-1.18	0.094
4215	mitogen-activated protein kinase kinase kinase 3	MAP3K3	ENSG00000198909	NM_002401 /// NM_203351	1426686_s_at	-0.38	0.485	203514_at	-0.8	0.268
4217	mitogen-activated protein kinase kinase kinase 5	MAP3K5	ENSG00000197442	NM_005923	1439830_at	-0.68	0.22	203836_s_at	1.32	0.0821
4218	RAB8A, member RAS oncogene family	RAB8A	ENSG00000167461	NM_005370	1418692_at	0.18	0.743	208819_at	1.66	0.0213
4221	multiple endocrine neoplasia I	MEN1	ENSG00000133895	NM_000244 /// NM_130799 /// NM_130800 /// NM_130801 /// NM_130802 /// NM_130803 /// NM_130804	1416347_at	-0.37	0.491	202645_s_at	0.05	0.945
4232	mesoderm specific transcript homolog (mouse)	MEST	ENSG00000106484	NM_002402 /// NM_177524 /// NM_177525	1423294_at	1.2	0.0375	202016_at	3.23	0.00185
4233	met proto-oncogene (hepatocyte growth factor receptor)	MET	ENSG00000105976	NM_000245	1422990_at	0.53	0.306	203510_at	0.18	0.78
4234	methyltransferase like 1	METTL1	ENSG00000037897	NM_005371 /// NM_023032 /// NM_023033	1447683_x_at	-0.95	0.0912	204027_s_at	0.14	0.84
4236	microfibrillar-associated protein 1	MFAP1	ENSG00000140259	NM_005926	1449445_x_at	-0.28	0.599	203406_at	0.14	0.834
4238	microfibrillar-associated protein 3	MFAP3	ENSG00000037749	NM_005927	1424721_at	1.07	0.0586	1552312_a_at	0.98	0.127
4241	Antigen p97 (melanoma associated) identified by monoclonal antibodies 133.2 and 96.5	MFI2	ENSG00000163975	NM_005929 /// NM_033316	1419755_at	-0.63	0.245	1556538_at	-1.16	0.107
4245	mannosyl (alpha-1,3-)-glycoprotein beta-1,2-N-acetylglucosaminyltransferase	MGAT1	ENSG00000131446	NM_002406	1423609_a_at	0.38	0.461	232690_at	-1.26	0.0652
4247	mannosyl (alpha-1,6-)-glycoprotein beta-1,2-N-acetylglucosaminyltransferase	MGAT2	ENSG00000168282	NM_001015883 /// NM_002408	1426350_at	-0.89	0.0806	211061_s_at	0.74	0.274
4253	CTAGE family, member 5	CTAGE5	ENSG00000150527	NM_005930 /// NM_203354 /// NM_203355 /// NM_203356 /// NM_203357	1426445_at	-0.08	0.877	215930_s_at	1.73	0.0288
4254	KIT ligand	KITLG	ENSG00000049130	NM_000899 /// NM_003994	1415855_at	0.75	0.146	207029_at	-0.8	0.263
4255	O-6-methylguanine-DNA methyltransferase	MGMT	ENSG00000170430	NM_002412	1421309_at	0.2	0.686	204880_at	0.19	0.752
4257	microsomal glutathione S-transferase 1	MGST1	ENSG00000008394	NM_020300 /// NM_145764 /// NM_145791 /// NM_145792	1415897_a_at	0.51	0.353	224918_x_at	1.78	0.047
4259	microsomal glutathione S-transferase 3	MGST3	ENSG00000143198	NM_004528	1448300_at	1.72	0.0061	244122_at	0.36	0.563
4281	midline 1 (Opitz/BBB syndrome)	MID1	ENSG00000101871	NM_000381 /// NM_033290 /// NM_033291	1438239_at	-0.04	0.941	203636_at	-0.61	0.402
4282	macrophage migration inhibitory factor (glycosylation-inhibiting factor)	MIF	ENSG00000099964	NM_002415	1416335_at	-0.57	0.3	217871_s_at	-2.23	0.00672
4283	chemokine (C-X-C motif) ligand 9	CXCL9	ENSG00000138755	NM_002416	1418652_at	0.18	0.73	203915_at	-0.39	0.51
4285	mitochondrial intermediate peptidase	MIPEP	ENSG00000027001	NM_005932	1428290_at	1.29	0.0286	204305_at	-3.44	0.00174
4286	microphthalmia-associated transcription factor	MITF	ENSG00000187098	NM_000248 /// NM_006722 /// NM_198158 /// NM_198159 /// NM_198177 /// NM_198178	1455214_at	0.44	0.42	207233_s_at	-1.02	0.153
4287	ataxin 3	ATXN3	ENSG00000066427	NM_004993 /// NM_030660	1434408_at	0.38	0.492	233182_x_at	0.97	0.154
4289	Muskelin 1, intracellular mediator containing kelch motifs	MKLN1	ENSG00000128585	NM_013255	1416733_at	0.86	0.115	204423_at	-1.6	0.037
4299	Myeloid/lymphoid or mixed-lineage leukemia (trithorax homolog, Drosophila); translocated to, 2	MLLT2	ENSG00000172493	NM_005935	1425641_at	-0.23	0.64	211826_s_at	1.85	0.0256
4300	Myeloid/lymphoid or mixed-lineage leukemia (trithorax homolog, Drosophila); translocated to, 3	MLLT3	ENSG00000171843	NM_004529	1453622_s_at	0.46	0.39	204918_s_at	0.11	0.854
4302	myeloid/lymphoid or mixed-lineage leukemia (trithorax homolog, Drosophila); translocated to, 6	MLLT6	ENSG00000108292	NM_005937	1451685_at	-0.03	0.953	1555155_at	-0.8	0.215
4306	Nuclear receptor subfamily 3, group C, member 2	NR3C2	ENSG00000151623	NM_000901	1442533_at	0.4	0.453	205259_at	2.42	0.00482
4311	membrane metallo-endopeptidase (neutral endopeptidase, enkephalinase, CALLA, CD10)	MME	ENSG00000196549	NM_000902 /// NM_007287 /// NM_007288 /// NM_007289	1422975_at	1.18	0.0291	203434_s_at	0.99	0.188
4313	Matrix metalloproteinase 2 (gelatinase A, 72kDa gelatinase, 72kDa type IV collagenase)	MMP2	ENSG00000087245	NM_004530	1416136_at	0.57	0.293	201069_at	-0.53	0.454
4327	matrix metalloproteinase 19	MMP19	ENSG00000123342	NM_002429 /// NM_022791 /// NM_022792	1421976_at	1.12	0.0523	204575_s_at	0.83	0.183
4329	aldehyde dehydrogenase 6 family, member A1	ALDH6A1	ENSG00000119711	NM_005589	1448104_at	1.26	0.0303	204290_s_at	0.96	0.2
4335	MAX binding protein	MNT	ENSG00000070444	NM_020310	1418192_at	0.72	0.196	204206_at	-1.06	0.113
4337	molybdenum cofactor synthesis 1	MOCS1	ENSG00000124615	NM_005942 /// NM_005943 /// NM_138928	1425004_s_at	-0.33	0.542	213181_s_at	-4.78	3.52e-05
4338	molybdenum cofactor synthesis 2	MOCS2	ENSG00000164172	NM_004531 /// NM_176806 /// NM_183418	1424309_a_at	0.49	0.375	236208_at	3.09	0.000845
4350	N-methylpurine-DNA glycosylase	MPG	ENSG00000103152	NM_001015052 /// NM_001015054 /// NM_002434	1417571_at	0.58	0.29	203686_at	0.59	0.334
4351	mannose phosphate isomerase	MPI	ENSG00000178802	NM_002435	1451540_at	-0.58	0.296	202472_at	-1.96	0.0308
4354	membrane protein, palmitoylated 1, 55kDa	MPP1	ENSG00000130830	NM_002436	1450919_at	0.81	0.149	202974_at	1.18	0.0805
4357	mercaptopyruvate sulfurtransferase	MPST	ENSG00000128309	NM_001013436 /// NM_001013440 /// NM_021126	1418356_at	0.68	0.225	203524_s_at	1.4	0.071
4363	ATP-binding cassette, sub-family C (CFTR/MRP), member 1	ABCC1	ENSG00000103222	NM_004996 /// NM_019862 /// NM_019898 /// NM_019899 /// NM_019900 /// NM_019901 /// NM_019902	1452233_at	0.28	0.608	202804_at	0.58	0.412
4430	myosin IB	MYO1B	ENSG00000128641	NM_012223	1458007_at	-1.23	0.0364	212364_at	0.68	0.3
4436	MutS homolog 2, colon cancer, nonpolyposis type 1 (E. coli)	MSH2	ENSG00000095002	NM_000251	1416988_at	1.02	0.0742	209421_at	0.24	0.714
4437	mutS homolog 3 (E. coli)	MSH3	ENSG00000113318	NM_002439	1422261_a_at	-0.92	0.0803	205887_x_at	-0.83	0.249
4478	moesin	MSN	ENSG00000147065	NM_002444	1450379_at	0.38	0.439	240960_at	-1.37	0.0707
4481	macrophage scavenger receptor 1	MSR1	ENSG00000038945	NM_002445 /// NM_138715 /// NM_138716	1425434_a_at	1.93	0.00155	214770_at	-0.63	0.344
4482	Methionine sulfoxide reductase A	MSRA	ENSG00000175806	NM_012331	1448856_a_at	0.76	0.158	237798_at	1.19	0.0757
4485	macrophage stimulating 1 (hepatocyte growth factor-like)	MST1	ENSG00000173531	NM_020998	1418267_at	1.11	0.0484	205614_x_at	3.18	0.00247
4488	msh homeo box homolog 2 (Drosophila)	MSX2	ENSG00000120149	NM_002449	1438351_at	0.28	0.605	210319_x_at	1.36	0.0482
4495	metallothionein 1G	MT1G	ENSG00000125144	NM_005950	1422557_s_at	-1.01	0.0772	210472_at	-0.93	0.188
4502	metallothionein 2A	MT2A	ENSG00000125148	NM_005953	1428942_at	-1.48	0.0133	212185_x_at	-0.28	0.633
4507	methylthioadenosine phosphorylase	MTAP	ENSG00000099810	NM_002451	1451345_at	1.18	0.0404	216685_s_at	1.63	0.0243
4522	methylenetetrahydrofolate dehydrogenase (NADP+ dependent) 1, methenyltetrahydrofolate cyclohydrolase, formyltetrahydrofolate synthetase	MTHFD1	ENSG00000100714	NM_005956	1415917_at	2.06	0.00168	202309_at	-2.05	0.00689
4528	mitochondrial translational initiation factor 2	MTIF2	ENSG00000085760	NM_001005369 /// NM_002453	1415685_at	0.89	0.111	203095_at	-1.32	0.051
4534	myotubularin 1	MTM1	ENSG00000171100	NM_000252	1416934_at	0.36	0.501	204101_at	0.29	0.664
4552	5-methyltetrahydrofolate-homocysteine methyltransferase reductase	MTRR	ENSG00000124275	NM_002454 /// NM_024010	1452110_at	0.38	0.485	203200_s_at	-2.15	0.0065
4580	metaxin 1	MTX1	ENSG00000173171	NM_002455 /// NM_198883	1418522_at	0.38	0.449	210386_s_at	-0.47	0.455
4591	tripartite motif-containing 37	TRIM37	ENSG00000108395	NM_001005207 /// NM_015294	1436393_a_at	1.43	0.0125	213009_s_at	-4.81	0.000602
4594	methylmalonyl Coenzyme A mutase	MUT	ENSG00000146085	NM_000255	1416838_at	1.86	0.00216	202960_s_at	-0.6	0.395
4597	mevalonate (diphospho) decarboxylase	MVD	ENSG00000167508	NM_002461	1448663_s_at	0.26	0.623	203027_s_at	0.31	0.596
4598	mevalonate kinase (mevalonic aciduria)	MVK	ENSG00000110921	NM_000431	1418052_at	0.38	0.443	215649_s_at	0.79	0.205
4601	MAX interactor 1 /// MAX interactor 1	MXI1	ENSG00000119950	NM_001008541 /// NM_005962 /// NM_130439	1425732_a_at	-0.21	0.7	202364_at	1.04	0.146
4609	v-myc myelocytomatosis viral oncogene homolog (avian)	MYC	ENSG00000136997	NM_002467	1424942_a_at	1.12	0.0502	202431_s_at	-0.35	0.584
4615	myeloid differentiation primary response gene (88)	MYD88	ENSG00000172936	NM_002468	1419272_at	0.88	0.113	209124_at	1.09	0.112
4616	growth arrest and DNA-damage-inducible, beta	GADD45B	ENSG00000099860	NM_015675	1420197_at	-0.94	0.0994	209304_x_at	0.66	0.29
4628	myosin, heavy polypeptide 10, non-muscle	MYH10	ENSG00000133026	NM_005964	1452740_at	1.42	0.0176	213067_at	0.29	0.684
4638	Myosin, light polypeptide kinase	MYLK	ENSG00000065534	NM_005965 /// NM_053025 /// NM_053026 /// NM_053027 /// NM_053028 /// NM_053029 /// NM_053030 /// NM_053031 /// NM_053032	1425505_at	-1.15	0.041	1563466_at	-1.67	0.0458
4641	myosin IC	MYO1C	ENSG00000197879	NM_033375	1449551_at	0.72	0.188	32811_at	0.4	0.522
4642	myosin ID	MYO1D	ENSG00000176658	NM_015194	1435463_s_at	0.59	0.277	241210_at	-0.32	0.597
4643	Myosin IE	MYO1E	ENSG00000157483	NM_004998	1428509_at	-2.17	0.000624	203072_at	2.07	0.0213
4644	myosin VA (heavy polypeptide 12, myoxin)	MYO5A	ENSG00000197535	NM_000259	1444411_at	-0.15	0.756	204527_at	-0.97	0.179
4645	myosin VB	MYO5B	ENSG00000167306	XM_371116	1452298_a_at	0.47	0.387	225301_s_at	-1.35	0.0659
4646	myosin VI	MYO6	ENSG00000196586	NM_004999	1433942_at	0.54	0.32	203216_s_at	-1.85	0.0184
4647	myosin VIIA (Usher syndrome 1B (autosomal recessive, severe))	MYO7A	ENSG00000137474	NM_000260	1421385_a_at	0.99	0.0841	33197_at	1.38	0.0587
4649	myosin IXA	MYO9A	ENSG00000066933	NM_006901	1441567_at	-0.48	0.385	242512_at	-0.15	0.818
4650	myosin IXB	MYO9B	ENSG00000099331	NM_004145	1418031_at	-1.1	0.0525	214780_s_at	-1.11	0.0928
4651	Myosin X	MYO10	ENSG00000145555	NM_012334	1450651_at	-0.69	0.217	201976_s_at	0.84	0.191
4659	Protein phosphatase 1, regulatory (inhibitor) subunit 12A	PPP1R12A	ENSG00000058272	NM_002480	1437735_at	0.92	0.108	1557630_s_at	1.23	0.0666
4664	NGFI-A binding protein 1 (EGR1 binding protein 1)	NAB1	ENSG00000138386	NM_005966	1417624_at	0.07	0.897	208047_s_at	0.82	0.194
4668	N-acetylgalactosaminidase, alpha-	NAGA	ENSG00000198951	NM_000262	1449043_at	-0.85	0.125	202944_at	3.02	0.001
4669	N-acetylglucosaminidase, alpha- (Sanfilippo disease IIIB)	NAGLU	ENSG00000108784	NM_000263	1417706_at	-0.06	0.915	204360_s_at	-0.65	0.293
4670	Heterogeneous nuclear ribonucleoprotein M	HNRPM	ENSG00000099783	NM_005968 /// NM_031203	1426698_a_at	1.32	0.0252	230392_at	5.34	1.02e-05
4673	Nucleosome assembly protein 1-like 1	NAP1L1	ENSG00000187109	NM_004537 /// NM_139207	1420479_a_at	-0.69	0.195	204528_s_at	-0.56	0.353
4676	nucleosome assembly protein 1-like 4	NAP1L4	---	NM_005969	1448476_at	0.75	0.174	1560339_s_at	-0.8	0.276
4678	nuclear autoantigenic sperm protein (histone-binding)	NASP	ENSG00000132780	NM_002482 /// NM_152298 /// NM_172164	1416042_s_at	-0.51	0.352	201969_at	2.75	0.00253
4682	nucleotide binding protein 1 (MinD homolog, E. coli)	NUBP1	ENSG00000103274	NM_002484	1430778_a_at	0.81	0.133	203978_at	-1.53	0.0286
4683	Nijmegen breakage syndrome 1 (nibrin)	NBS1	ENSG00000104320	NM_002485	1448746_at	0.39	0.464	202906_s_at	-1.33	0.0938
4684	Neural cell adhesion molecule 1	NCAM1	ENSG00000149294	NM_000615 /// NM_181351	1450437_a_at	-0.22	0.681	227394_at	1.19	0.0868
4690	NCK adaptor protein 1	NCK1	ENSG00000158092	NM_006153	1447271_at	-0.36	0.46	211063_s_at	4.35	0.000323
4691	nucleolin	NCL	ENSG00000115053	NM_005381	1442404_at	1.01	0.0778	200610_s_at	-0.5	0.447
4694	NADH dehydrogenase (ubiquinone) 1 alpha subcomplex, 1, 7.5kDa	NDUFA1	ENSG00000125356	NM_004541	1422241_a_at	0.36	0.509	202298_at	2.19	0.00649
4695	NADH dehydrogenase (ubiquinone) 1 alpha subcomplex, 2, 8kDa	NDUFA2	ENSG00000131495	NM_002488	1417368_s_at	0.98	0.0854	209224_s_at	0.47	0.461
4696	NADH dehydrogenase (ubiquinone) 1 alpha subcomplex, 3, 9kDa	NDUFA3	ENSG00000170906	NM_004542	1428464_at	0.95	0.0889	218563_at	-1.99	0.0138
4697	NADH dehydrogenase (ubiquinone) 1 alpha subcomplex, 4, 9kDa	NDUFA4	ENSG00000189043	NM_002489	1424085_at	1.37	0.0135	217773_s_at	2.08	0.0251
4698	NADH dehydrogenase (ubiquinone) 1 alpha subcomplex, 5, 13kDa	NDUFA5	ENSG00000128609	NM_005000	1417286_at	1.31	0.0242	201304_at	3.72	0.00334
4700	NADH dehydrogenase (ubiquinone) 1 alpha subcomplex, 6, 14kDa	NDUFA6	ENSG00000184983	NM_002490	1448427_at	1.31	0.0206	202000_at	2.83	0.00158
4702	NADH dehydrogenase (ubiquinone) 1 alpha subcomplex, 8, 19kDa	NDUFA8	ENSG00000119421	NM_014222	1423692_at	-0.11	0.827	218160_at	-1.87	0.0114
4704	NADH dehydrogenase (ubiquinone) 1 alpha subcomplex, 9, 39kDa	NDUFA9	ENSG00000139180	NM_005002	1416663_at	1.61	0.00402	208969_at	-3.68	0.000227
4705	NADH dehydrogenase (ubiquinone) 1 alpha subcomplex, 10, 42kDa	NDUFA10	ENSG00000130414	NM_004544	1448934_at	1.38	0.0155	217860_at	-0.73	0.255
4706	NADH dehydrogenase (ubiquinone) 1, alpha/beta subcomplex, 1, 8kDa	NDUFAB1	ENSG00000004779	NM_005003	1447919_x_at	1.54	0.01	202077_at	0.16	0.821
4708	NADH dehydrogenase (ubiquinone) 1 beta subcomplex, 2, 8kDa	NDUFB2	ENSG00000090266	NM_004546	1448483_a_at	1.99	0.00208	240391_at	-1.1	0.144
4709	NADH dehydrogenase (ubiquinone) 1 beta subcomplex, 3, 12kDa	NDUFB3	ENSG00000119013	NM_002491	1416547_at	2.24	0.000583	203371_s_at	1.15	0.139
4710	NADH dehydrogenase (ubiquinone) 1 beta subcomplex, 4, 15kDa	NDUFB4	ENSG00000187949 /// ENSG00000065518	NM_004547	1428075_at	0.94	0.101	228940_at	-2.01	0.0231
4711	NADH dehydrogenase (ubiquinone) 1 beta subcomplex, 5, 16kDa	NDUFB5	ENSG00000136521	NM_002492	1448589_at	0.65	0.24	203621_at	0.77	0.312
4712	NADH dehydrogenase (ubiquinone) 1 beta subcomplex, 6, 17kDa	NDUFB6	ENSG00000165264	NM_002493 /// NM_182739	1434056_a_at	1.55	0.00818	203613_s_at	-1.06	0.105
4713	NADH dehydrogenase (ubiquinone) 1 beta subcomplex, 7, 18kDa	NDUFB7	ENSG00000099795	NM_004146	1448331_at	0.81	0.135	202839_s_at	0.09	0.88
4714	NADH dehydrogenase (ubiquinone) 1 beta subcomplex, 8, 19kDa	NDUFB8	ENSG00000166136	NM_005004	1458404_at	0.99	0.0852	201227_s_at	-4.4	5.44e-05
4715	NADH dehydrogenase (ubiquinone) 1 beta subcomplex, 9, 22kDa	NDUFB9	ENSG00000147684	NM_005005	1452184_at	1.02	0.0746	222992_s_at	0.29	0.67
4716	NADH dehydrogenase (ubiquinone) 1 beta subcomplex, 10, 22kDa	NDUFB10	ENSG00000140990	NM_004548	1428322_a_at	1.8	0.00359	223112_s_at	0.14	0.832
4717	NADH dehydrogenase (ubiquinone) 1, subcomplex unknown, 1, 6kDa	NDUFC1	ENSG00000109390	NM_002494	1448284_a_at	1.99	0.00193	203478_at	1.22	0.0973
4718	NADH dehydrogenase (ubiquinone) 1, subcomplex unknown, 2, 14.5kDa	NDUFC2	ENSG00000151366	NM_004549	1460506_s_at	1.89	0.00217	222521_x_at	2.66	0.00642
4719	NADH dehydrogenase (ubiquinone) Fe-S protein 1, 75kDa (NADH-coenzyme Q reductase)	NDUFS1	ENSG00000023228	NM_005006	1425143_a_at	1.17	0.0376	236356_at	0.92	0.173
4720	NADH dehydrogenase (ubiquinone) Fe-S protein 2, 49kDa (NADH-coenzyme Q reductase)	NDUFS2	ENSG00000158864	NM_004550	1451096_at	0.92	0.0958	201966_at	0.37	0.567
4722	NADH dehydrogenase (ubiquinone) Fe-S protein 3, 30kDa (NADH-coenzyme Q reductase)	NDUFS3	ENSG00000110536	NM_004551	1423737_at	1.66	0.00572	201740_at	-1.83	0.0129
4723	NADH dehydrogenase (ubiquinone) flavoprotein 1, 51kDa	NDUFV1	ENSG00000167792	NM_007103	1415967_at	0.69	0.202	208714_at	-1.34	0.0475
4724	NADH dehydrogenase (ubiquinone) Fe-S protein 4, 18kDa (NADH-coenzyme Q reductase)	NDUFS4	ENSG00000164258	NM_002495	1448959_at	2.64	0.000124	209303_at	0.31	0.63
4725	NADH dehydrogenase (ubiquinone) Fe-S protein 5, 15kDa (NADH-coenzyme Q reductase)	NDUFS5	ENSG00000168653	NM_004552	1416495_s_at	1.44	0.0158	201757_at	0.82	0.262
4726	NADH dehydrogenase (ubiquinone) Fe-S protein 6, 13kDa (NADH-coenzyme Q reductase)	NDUFS6	ENSG00000145494	NM_004553	1433603_at	1.01	0.0738	203606_at	-1.17	0.0766
4728	NADH dehydrogenase (ubiquinone) Fe-S protein 8, 23kDa (NADH-coenzyme Q reductase)	NDUFS8	ENSG00000110717	NM_002496	1423908_at	1.79	0.00226	203189_s_at	-0.8	0.2
4729	NADH dehydrogenase (ubiquinone) flavoprotein 2, 24kDa	NDUFV2	ENSG00000178127	NM_021074	1428179_at	1.26	0.0309	202941_at	2.94	0.00796
4733	developmentally regulated GTP binding protein 1	DRG1	ENSG00000185721	NM_004147	1448336_at	1.11	0.0536	202810_at	0.08	0.901
4735	septin 2	2008-09-02	ENSG00000168385	NM_001008491 /// NM_001008492 /// NM_004404 /// NM_006155	1423472_at	0.65	0.243	1554747_a_at	-0.7	0.301
4736	ribosomal protein L10a /// ribosomal protein L10a	RPL10A	ENSG00000198755	NM_007104	1431177_a_at	0.1	0.852	234224_at	0.47	0.474
4738	neural precursor cell expressed, developmentally down-regulated 8	NEDD8	ENSG00000129559	NM_006156	1423715_a_at	1.72	0.00236	201840_at	1.84	0.0418
4739	Neural precursor cell expressed, developmentally down-regulated 9	NEDD9	ENSG00000111859	NM_006403 /// NM_182966	1422818_at	0.45	0.359	202149_at	1.55	0.0276
4750	NIMA (never in mitosis gene a)-related kinase 1	NEK1	ENSG00000137601	NM_012224	1434267_at	0.51	0.358	216213_at	-0.38	0.592
4752	NIMA (never in mitosis gene a)-related kinase 3 /// NIMA (never in mitosis gene a)-related kinase 3	NEK3	ENSG00000136098	NM_002498 /// NM_152720	1418947_at	1.58	0.0105	213116_at	-1.86	0.0171
4756	neogenin homolog 1 (chicken)	NEO1	ENSG00000067141	NM_002499	1423513_at	-0.4	0.462	204321_at	-4.29	0.00142
4758	sialidase 1 (lysosomal sialidase)	NEU1	ENSG00000184494	NM_000434	1416831_at	-0.09	0.864	208926_at	-2.07	0.0269
4759	sialidase 2 (cytosolic sialidase)	NEU2	ENSG00000115488	NM_005383	1431936_a_at	1.16	0.0466	221368_at	0.24	0.698
4763	neurofibromin 1 (neurofibromatosis, von Recklinghausen disease, Watson disease)	NF1	ENSG00000196712	NM_000267	1438067_at	-0.83	0.141	204325_s_at	-0.71	0.256
4771	neurofibromin 2 (bilateral acoustic neuroma)	NF2	ENSG00000186575	NM_000268 /// NM_016418 /// NM_181825 /// NM_181826 /// NM_181827 /// NM_181828 /// NM_181829 /// NM_181830 /// NM_181831 /// NM_181832 /// NM_181833 /// NM_181834 /// NM_181835	1451829_a_at	-1.01	0.0791	210767_at	1	0.149
4772	nuclear factor of activated T-cells, cytoplasmic, calcineurin-dependent 1	NFATC1	ENSG00000131196	NM_006162 /// NM_172387 /// NM_172388 /// NM_172389 /// NM_172390	1417621_at	-1.05	0.0454	210162_s_at	-1.1	0.0943
4774	nuclear factor I/A	NFIA	ENSG00000162599	NM_005595	1427733_a_at	0.69	0.214	224976_at	0.45	0.472
4775	nuclear factor of activated T-cells, cytoplasmic, calcineurin-dependent 3	NFATC3	ENSG00000072736	NM_004555 /// NM_173163 /// NM_173164 /// NM_173165	1419976_s_at	0.86	0.128	207416_s_at	2.14	0.00627
4779	nuclear factor (erythroid-derived 2)-like 1	NFE2L1	ENSG00000082641	NM_003204	1416331_a_at	-0.39	0.464	200758_s_at	-0.81	0.246
4780	nuclear factor (erythroid-derived 2)-like 2	NFE2L2	ENSG00000116044	NM_006164	1457117_at	1.29	0.018	201146_at	0.58	0.379
4781	Nuclear factor I/B	NFIB	ENSG00000147862	NM_005596	1442214_at	0.44	0.409	230291_s_at	3.62	0.00024
4782	nuclear factor I/C (CCAAT-binding transcription factor)	NFIC	ENSG00000141905	NM_005597 /// NM_205843	1427665_a_at	-0.38	0.461	206929_s_at	-7	9.71e-06
4783	nuclear factor, interleukin 3 regulated	NFIL3	ENSG00000165030	NM_005384	1418932_at	0.84	0.137	203574_at	0.95	0.135
4790	nuclear factor of kappa light polypeptide gene enhancer in B-cells 1 (p105)	NFKB1	ENSG00000109320	NM_003998	1427705_a_at	1.22	0.0318	209239_at	-0.09	0.901
4791	nuclear factor of kappa light polypeptide gene enhancer in B-cells 2 (p49/p100)	NFKB2	ENSG00000077150	NM_002502	1429128_x_at	-0.12	0.83	207535_s_at	-0.42	0.548
4792	nuclear factor of kappa light polypeptide gene enhancer in B-cells inhibitor, alpha	NFKBIA	ENSG00000100906	NM_020529	1438157_s_at	-0.57	0.292	201502_s_at	0.02	0.967
4799	nuclear transcription factor, X-box binding 1	NFX1	ENSG00000086102	NM_002504 /// NM_147133 /// NM_147134	1428248_at	0.34	0.534	202585_s_at	-1.91	0.0153
4801	nuclear transcription factor Y, beta	NFYB	ENSG00000120837	NM_006166	1419267_at	0.54	0.322	218129_s_at	1.87	0.0134
4802	Nuclear transcription factor Y, gamma	NFYC	ENSG00000066136	NM_014223	1446205_at	-0.64	0.212	1558782_a_at	-3.42	0.000316
4811	nidogen (enactin)	NID	ENSG00000116962	NM_002508	1416808_at	0.98	0.0868	202008_s_at	1.45	0.039
4814	ninjurin 1	NINJ1	ENSG00000131669	NM_004148	1448417_at	0.09	0.858	203045_at	0.06	0.92
4817	nitrilase 1	NIT1	ENSG00000158793	NM_005600	1417468_at	0.94	0.0933	202891_at	-0.17	0.798
4820	natural killer-tumor recognition sequence	NKTR	ENSG00000114857	NM_001012651 /// NM_005385	1423248_at	-1.8	0.0038	231235_at	1.11	0.0916
4830	non-metastatic cells 1, protein (NM23A) expressed in	NME1	ENSG00000011052	NM_000269 /// NM_198175	1435277_x_at	0.89	0.114	201577_at	0.47	0.466
4832	non-metastatic cells 3, protein expressed in	NME3	ENSG00000103024	NM_002513	1448905_at	0.52	0.324	204862_s_at	0.81	0.251
4835	NAD(P)H dehydrogenase, quinone 2	NQO2	ENSG00000124588	NM_000904	1449983_a_at	2.85	8.45e-05	203814_s_at	-1.33	0.107
4836	N-myristoyltransferase 1	NMT1	ENSG00000136448	NM_021079	1415683_at	0.24	0.638	201157_s_at	-2.19	0.0174
4837	nicotinamide N-methyltransferase	NNMT	ENSG00000166741	NM_006169	1432517_a_at	-0.3	0.572	202238_s_at	-1.31	0.0574
4838	nodal homolog (mouse)	NODAL	ENSG00000156574	NM_018055	1422058_at	0.15	0.776	237896_at	-0.14	0.832
4839	nucleolar protein 1, 120kDa	NOL1	ENSG00000111641	NM_006170	1424019_at	-1.83	0.00282	214427_at	-0.56	0.382
4841	non-POU domain containing, octamer-binding /// non-POU domain containing, octamer-binding	NONO	ENSG00000147140	NM_007363	1447160_at	0.31	0.577	210470_x_at	-0.38	0.577
4848	CCR4-NOT transcription complex, subunit 2	CNOT2	ENSG00000111596	NM_014515	1436980_x_at	0.92	0.0921	222182_s_at	0.28	0.67
4849	CCR4-NOT transcription complex, subunit 3	CNOT3	ENSG00000088038	NM_014516	1435965_at	-1.2	0.0353	229143_at	-0.59	0.404
4850	CCR4-NOT transcription complex, subunit 4	CNOT4	ENSG00000080802	NM_001008225 /// NM_013316	1450083_at	-0.48	0.331	203291_at	-1.71	0.0198
4851	Notch homolog 1, translocation-associated (Drosophila)	NOTCH1	---	NM_017617	1418634_at	0.3	0.582	218902_at	-0.92	0.23
4853	Notch homolog 2 (Drosophila)	NOTCH2	ENSG00000134250	NM_024408	1455556_at	0.5	0.36	202445_s_at	2.42	0.00506
4855	Notch homolog 4 (Drosophila)	NOTCH4	ENSG00000112049	NM_004557	1456263_at	-0.81	0.135	205247_at	2.14	0.00738
4860	nucleoside phosphorylase	NP	ENSG00000198805	NM_000270	1453299_a_at	0.48	0.378	201695_s_at	0.36	0.616
4864	Niemann-Pick disease, type C1	NPC1	ENSG00000141458	NM_000271	1423086_at	-0.23	0.677	202679_at	-2.02	0.0225
4869	nucleophosmin (nucleolar phosphoprotein B23, numatrin) /// nucleophosmin (nucleolar phosphoprotein B23, numatrin)	NPM1	ENSG00000181163	NM_002520 /// NM_199185	1415839_a_at	-0.73	0.194	221691_x_at	1.62	0.0229
4886	neuropeptide Y receptor Y1	NPY1R	ENSG00000164128	NM_000909	1426054_at	-0.2	0.709	205440_s_at	-0.84	0.2
4891	solute carrier family 11 (proton-coupled divalent metal ion transporters), member 2	SLC11A2	ENSG00000110911	NM_000617	1426441_at	-0.77	0.168	203124_s_at	-0.16	0.794
4893	neuroblastoma RAS viral (v-ras) oncogene homolog	NRAS	ENSG00000168638	NM_002524	1422688_a_at	0.4	0.468	202647_s_at	0.92	0.157
4898	nardilysin (N-arginine dibasic convertase)	NRD1	ENSG00000078618	NM_002525	1449716_s_at	0.87	0.124	242994_at	-2.35	0.00819
4899	Nuclear respiratory factor 1	NRF1	ENSG00000106459	NM_005011	1424787_a_at	0.47	0.398	204651_at	-0.79	0.227
4904	nuclease sensitive element binding protein 1	NSEP1	ENSG00000065978	NM_004559	1438064_at	-0.23	0.669	208628_s_at	-0.56	0.412
4905	N-ethylmaleimide-sensitive factor	NSF	ENSG00000073969	NM_006178	1422456_at	-0.17	0.74	202395_at	-0.07	0.915
4907	5'-nucleotidase, ecto (CD73)	NT5E	ENSG00000135318	NM_002526	1422974_at	0.3	0.564	1553995_a_at	2.09	0.00615
4915	neurotrophic tyrosine kinase, receptor, type 2	NTRK2	ENSG00000148053	NM_001007097 /// NM_006180	1435196_at	-1.02	0.0625	207152_at	0.37	0.551
4926	nuclear mitotic apparatus protein 1	NUMA1	ENSG00000137497	NM_006185	1423974_at	-1.1	0.0442	200747_s_at	1.14	0.106
4927	nucleoporin 88kDa	NUP88	ENSG00000108559	NM_002532	1428073_a_at	1.23	0.0329	202900_s_at	-0.9	0.191
4928	Nucleoporin 98kDa	NUP98	ENSG00000110713	NM_005387 /// NM_016320 /// NM_139131 /// NM_139132	1439154_at	-0.58	0.294	203195_s_at	2.65	0.00163
4938	2',5'-oligoadenylate synthetase 1, 40/46kDa	OAS1	ENSG00000089127	NM_002534 /// NM_016816	1424775_at	0.34	0.526	202869_at	-3.66	0.00159
4942	ornithine aminotransferase (gyrate atrophy)	OAT	ENSG00000065154	NM_000274	1416452_at	1.88	0.00282	201599_at	0.41	0.535
4946	ornithine decarboxylase antizyme 1 /// ornithine decarboxylase antizyme 1	OAZ1	ENSG00000104904	NM_004152	1428868_a_at	0.18	0.743	215952_s_at	-0.45	0.526
4947	ornithine decarboxylase antizyme 2	OAZ2	ENSG00000180304	NM_002537	1426764_at	1.04	0.0708	201365_at	1.41	0.0539
4950	occludin	OCLN	ENSG00000197822	NM_002538	1448873_at	1.5	0.014	209925_at	1.29	0.0626
4953	ornithine decarboxylase 1	ODC1	ENSG00000115758	NM_002539	1427364_a_at	-0.97	0.0743	200790_at	-1.11	0.118
4957	outer dense fiber of sperm tails 2	ODF2	ENSG00000136811	NM_002540 /// NM_153437	1444101_at	-0.54	0.274	225617_at	-3.1	0.000634
4967	oxoglutarate (alpha-ketoglutarate) dehydrogenase (lipoamide)	OGDH	ENSG00000105953	NM_001003941 /// NM_002541	1451274_at	-0.62	0.264	239234_at	1.05	0.174
4976	optic atrophy 1 (autosomal dominant)	OPA1	ENSG00000198836	NM_015560 /// NM_130831 /// NM_130832 /// NM_130833 /// NM_130834 /// NM_130835 /// NM_130836 /// NM_130837	1434890_at	1.35	0.024	214306_at	0.59	0.341
4982	tumor necrosis factor receptor superfamily, member 11b (osteoprotegerin)	TNFRSF11B	ENSG00000164761	NM_002546	1449033_at	0.89	0.107	204932_at	1.1	0.133
5000	origin recognition complex, subunit 4-like (yeast)	ORC4L	ENSG00000115947	NM_002552 /// NM_181741 /// NM_181742	1453804_a_at	1	0.0715	203351_s_at	-0.85	0.207
5001	origin recognition complex, subunit 5-like (yeast)	ORC5L	ENSG00000164815	NM_002553 /// NM_181747	1415830_at	1.32	0.0253	211212_s_at	0.27	0.644
5002	solute carrier family 22 (organic cation transporter), member 18	SLC22A18	ENSG00000110628	NM_002555 /// NM_183233	1417809_at	1.68	0.00392	204981_at	-2.08	0.00645
5007	oxysterol binding protein	OSBP	ENSG00000110048	NM_002556	1438848_at	0.37	0.493	201799_s_at	1.19	0.116
5009	ornithine carbamoyltransferase	OTC	ENSG00000036473	NM_000531	1425540_at	2.01	0.0011	207200_at	1.85	0.0393
5018	oxidase (cytochrome c) assembly 1-like	OXA1L	ENSG00000155463	NM_005015	1451088_a_at	-0.71	0.2	208717_at	0.25	0.696
5019	3-oxoacid CoA transferase 1	OXCT1	ENSG00000083720	NM_000436	1449059_a_at	1.29	0.0232	244134_at	0.31	0.651
5025	purinergic receptor P2X, ligand-gated ion channel, 4	P2RX4	ENSG00000135124	NM_002560 /// NM_175567 /// NM_175568	1452527_a_at	0.86	0.128	204088_at	-0.25	0.726
5033	Procollagen-proline, 2-oxoglutarate 4-dioxygenase (proline 4-hydroxylase), alpha polypeptide I	P4HA1	ENSG00000122884	NM_000917	1426519_at	-0.08	0.872	207543_s_at	-1.14	0.0842
5034	procollagen-proline, 2-oxoglutarate 4-dioxygenase (proline 4-hydroxylase), beta polypeptide (protein disulfide isomerase-associated 1)	P4HB	ENSG00000185624	NM_000918	1444326_at	-1.45	0.0121	200656_s_at	-1.35	0.0831
5036	proliferation-associated 2G4, 38kDa	PA2G4	ENSG00000170515	NM_006191	1450854_at	-0.91	0.0967	208676_s_at	-0.88	0.18
5045	furin (paired basic amino acid cleaving enzyme)	FURIN	ENSG00000140564	NM_002569	1418518_at	-0.65	0.229	201945_at	-2.64	0.00387
5046	proprotein convertase subtilisin/kexin type 6	PCSK6	ENSG00000140479	NM_002570 /// NM_138319 /// NM_138320 /// NM_138321 /// NM_138322 /// NM_138323 /// NM_138324 /// NM_138325	1426981_at	-1.8	0.0039	210553_x_at	0.29	0.672
5048	platelet-activating factor acetylhydrolase, isoform Ib, alpha subunit 45kDa	PAFAH1B1	ENSG00000007168	NM_000430	1448578_at	0.42	0.43	200815_s_at	-1.3	0.0544
5049	platelet-activating factor acetylhydrolase, isoform Ib, beta subunit 30kDa	PAFAH1B2	ENSG00000168092	NM_002572	1450755_at	0.37	0.503	210160_at	-0.75	0.275
5051	platelet-activating factor acetylhydrolase 2, 40kDa	PAFAH2	ENSG00000158006	NM_000437	1448489_at	0.68	0.226	205232_s_at	0.54	0.439
5052	peroxiredoxin 1	PRDX1	ENSG00000117450	NM_002574 /// NM_181696 /// NM_181697	1433866_x_at	0.77	0.166	208680_at	1.14	0.137
5053	phenylalanine hydroxylase	PAH	ENSG00000171759	NM_000277	1454638_a_at	0.73	0.192	217583_at	0.53	0.439
5062	p21 (CDKN1A)-activated kinase 2	PAK2	ENSG00000180370	NM_002577	1454887_at	-0.09	0.864	208878_s_at	-1.45	0.0703
5063	P21 (CDKN1A)-activated kinase 3	PAK3	ENSG00000077264	NM_002578	1417923_at	-0.46	0.401	236277_at	0.55	0.386
5066	peptidylglycine alpha-amidating monooxygenase	PAM	ENSG00000145730	NM_000919 /// NM_138766 /// NM_138821 /// NM_138822	1418908_at	0.55	0.317	212958_x_at	-0.58	0.343
5082	phosducin-like	PDCL	ENSG00000136940	NM_005388	1423599_a_at	0.52	0.342	204449_at	0.42	0.477
5087	Pre-B-cell leukemia transcription factor 1	PBX1	ENSG00000185630	NM_002585	1425383_a_at	-0.65	0.245	232144_at	-0.55	0.388
5089	pre-B-cell leukemia transcription factor 2	PBX2	ENSG00000112043	NM_002586	1449261_at	-0.61	0.228	202875_s_at	-1.27	0.0682
5091	pyruvate carboxylase	PC	ENSG00000173599	NM_000920 /// NM_022172	1416383_a_at	-1.56	0.0104	204476_s_at	-2.19	0.00517
5092	6-pyruvoyl-tetrahydropterin synthase/dimerization cofactor of hepatocyte nuclear factor 1 alpha (TCF1)	PCBD1	ENSG00000166228	NM_000281 /// NM_001001939	1418713_at	1.81	0.00445	203557_s_at	1.07	0.153
5093	poly(rC) binding protein 1	PCBP1	ENSG00000169564	NM_006196	1448642_at	0.05	0.925	208620_at	-0.15	0.829
5095	propionyl Coenzyme A carboxylase, alpha polypeptide	PCCA	ENSG00000175198	NM_000282	1451405_at	1.24	0.0228	203860_at	-1.28	0.0859
5096	Propionyl Coenzyme A carboxylase, beta polypeptide	PCCB	ENSG00000114054	NM_000532	1450969_at	1.62	0.00886	212694_s_at	4.09	0.000175
5101	Protocadherin 9	PCDH9	ENSG00000184226	NM_020403 /// NM_203487	1442659_at	0.38	0.483	219737_s_at	3.82	0.000774
5105	phosphoenolpyruvate carboxykinase 1 (soluble)	PCK1	ENSG00000124253	NM_002591	1423439_at	0.8	0.145	208383_s_at	-0.44	0.454
5108	pericentriolar material 1	PCM1	ENSG00000078674	NM_006197	1446140_at	0.39	0.469	233270_x_at	1.39	0.0419
5110	protein-L-isoaspartate (D-aspartate) O-methyltransferase	PCMT1	ENSG00000120265	NM_005389	1431085_a_at	0.77	0.171	210156_s_at	0.79	0.258
5111	proliferating cell nuclear antigen	PCNA	ENSG00000132646	NM_002592 /// NM_182649	1417947_at	0.91	0.101	201202_at	0.03	0.962
5126	Proprotein convertase subtilisin/kexin type 2	PCSK2	ENSG00000125851	NM_002594	1447991_at	-0.33	0.518	204869_at	-1.01	0.142
5130	Phosphate cytidylyltransferase 1, choline, alpha isoform	PCYT1A	ENSG00000161217	NM_005017	1424453_at	1.03	0.0738	225069_at	-2.66	0.00448
5134	programmed cell death 2	PDCD2	ENSG00000071994	NM_002598 /// NM_144781	1423534_at	0.64	0.249	204025_s_at	2.33	0.00665
5140	phosphodiesterase 3B, cGMP-inhibited	PDE3B	ENSG00000152270	NM_000922	1433694_at	0.72	0.194	222317_at	-0.99	0.184
5142	phosphodiesterase 4B, cAMP-specific (phosphodiesterase E4 dunce homolog, Drosophila)	PDE4B	ENSG00000184588	NM_002600	1422474_at	2.17	0.000842	203708_at	1.54	0.0325
5147	phosphodiesterase 6D, cGMP-specific, rod, delta	PDE6D	ENSG00000156973	NM_002601	1416843_at	1.21	0.0324	216883_x_at	-1.69	0.043
5150	phosphodiesterase 7A	PDE7A	---	NM_002603 /// NM_002604	1458218_s_at	1.06	0.0558	223358_s_at	-0.65	0.3
5151	phosphodiesterase 8A	PDE8A	ENSG00000073417	NM_002605 /// NM_173454 /// NM_173455 /// NM_173456 /// NM_173457	1457940_at	-0.65	0.244	215635_at	-0.99	0.163
5154	platelet-derived growth factor alpha polypeptide	PDGFA	---	---	1449187_at	0.32	0.562	205463_s_at	-1.01	0.138
5156	platelet-derived growth factor receptor, alpha polypeptide	PDGFRA	ENSG00000134853	NM_006206	1421916_at	-0.36	0.508	203131_at	-0.09	0.887
5159	platelet-derived growth factor receptor, beta polypeptide	PDGFRB	ENSG00000113721	NM_002609	1436970_a_at	0.71	0.206	202273_at	-0.83	0.209
5160	pyruvate dehydrogenase (lipoamide) alpha 1	PDHA1	ENSG00000131828	NM_000284	1418560_at	-1.05	0.069	1555864_s_at	6.8	5.09e-05
5162	pyruvate dehydrogenase (lipoamide) beta	PDHB	ENSG00000168291	NM_000925	1416090_at	-0.64	0.238	211023_at	1.4	0.041
5163	pyruvate dehydrogenase kinase, isoenzyme 1	PDK1	ENSG00000152256	NM_002610	1423747_a_at	0.43	0.429	226452_at	-1.86	0.0157
5164	pyruvate dehydrogenase kinase, isoenzyme 2	PDK2	ENSG00000005882	NM_002611	1448825_at	0.75	0.184	202590_s_at	2.36	0.00571
5166	pyruvate dehydrogenase kinase, isoenzyme 4	PDK4	ENSG00000004799	NM_002612	1417273_at	-0.33	0.53	205960_at	0.93	0.145
5167	ectonucleotide pyrophosphatase/phosphodiesterase 1	ENPP1	ENSG00000197594	NM_006208	1419276_at	-0.83	0.141	205065_at	0.65	0.288
5168	ectonucleotide pyrophosphatase/phosphodiesterase 2 (autotaxin)	ENPP2	ENSG00000136960	NM_006209	1415894_at	-0.28	0.6	210839_s_at	0.17	0.774
5169	ectonucleotide pyrophosphatase/phosphodiesterase 3	ENPP3	ENSG00000154269	NM_005021	1452384_at	1.84	0.00206	232737_s_at	4.04	7.71e-05
5174	PDZ domain containing 1	PDZK1	ENSG00000174827	NM_002614	1431701_a_at	-0.94	0.0971	240634_x_at	2.19	0.00604
5176	serine (or cysteine) proteinase inhibitor, clade F (alpha-2 antiplasmin, pigment epithelium derived factor), member 1	SERPINF1	ENSG00000132386	NM_002615	1453724_a_at	0.28	0.605	202283_at	-1.81	0.0138
5178	paternally expressed 3	PEG3	ENSG00000198300	NM_006210	1433924_at	-0.24	0.655	209243_s_at	-0.22	0.715
5184	peptidase D	PEPD	ENSG00000124299	NM_000285	1416712_at	-0.02	0.97	202108_at	-0.74	0.253
5187	period homolog 1 (Drosophila)	PER1	ENSG00000179094	NM_002616	1449851_at	0.1	0.856	202861_at	1.14	0.0818
5188	PET112-like (yeast)	PET112L	ENSG00000059691	NM_004564	1424282_at	1.43	0.0169	204300_at	-0.08	0.904
5189	peroxisome biogenesis factor 1	PEX1	ENSG00000127980	NM_000466	1440267_at	-0.29	0.598	204873_at	-1.67	0.0203
5190	peroxisomal biogenesis factor 6	PEX6	ENSG00000124587	NM_000287	1454738_x_at	0.68	0.221	320_at	1.14	0.111
5191	peroxisomal biogenesis factor 7	PEX7	ENSG00000112357	NM_000288	1418988_at	0.45	0.416	205420_at	-2.09	0.00627
5193	peroxisomal biogenesis factor 12	PEX12	ENSG00000108733	NM_000286	1416259_at	0.22	0.683	205094_at	0.51	0.453
5194	peroxisome biogenesis factor 13	PEX13	ENSG00000162928	NM_002618	1422471_at	0.82	0.148	205246_at	-0.13	0.849
5195	Peroxisomal biogenesis factor 14	PEX14	ENSG00000142655	NM_004565	1419053_at	0.99	0.0817	203503_s_at	-1.32	0.0742
5198	phosphoribosylformylglycinamidine synthase (FGAR amidotransferase)	PFAS	ENSG00000178921	NM_012393	1455496_at	1.08	0.061	213302_at	0.74	0.229
5199	properdin P factor, complement	PFC	ENSG00000126759	NM_002621	1452279_at	1.22	0.028	206380_s_at	-0.65	0.352
5201	prefoldin 1	PFDN1	ENSG00000113068	NM_002622	1417026_at	1.25	0.0331	201507_at	-0.12	0.848
5202	prefoldin 2	PFDN2	ENSG00000143256	NM_012394	1421950_at	2.01	0.00157	218336_at	-0.82	0.193
5203	prefoldin 4	PFDN4	ENSG00000101132	NM_002623	1454888_at	0.39	0.451	205362_s_at	1	0.171
5205	ATPase, Class I, type 8B, member 1	ATP8B1	ENSG00000081923	NM_005603	1420075_at	0.23	0.662	238055_at	1.95	0.0141
5208	6-phosphofructo-2-kinase/fructose-2,6-biphosphatase 2	PFKFB2	ENSG00000123836	NM_006212	1422090_a_at	0.64	0.247	209992_at	-0.21	0.761
5209	6-phosphofructo-2-kinase/fructose-2,6-biphosphatase 3	PFKFB3	ENSG00000170525	NM_004566	1416432_at	-1.57	0.00657	202464_s_at	0.14	0.814
5211	phosphofructokinase, liver	PFKL	ENSG00000141959	NM_001002021 /// NM_002626	1450269_a_at	-0.88	0.115	211065_x_at	2.12	0.00581
5213	phosphofructokinase, muscle	PFKM	ENSG00000152556	NM_000289	1416780_at	0.4	0.431	210976_s_at	-0.52	0.458
5216	profilin 1	PFN1	ENSG00000108518	NM_005022	1449018_at	0.89	0.104	200634_at	-2.28	0.00381
5217	profilin 2	PFN2	ENSG00000070087	NM_002628 /// NM_053024	1418209_a_at	1.34	0.0221	204992_s_at	2.1	0.00737
5229	protein geranylgeranyltransferase type I, beta subunit	PGGT1B	ENSG00000164219	NM_005023	1429769_at	0.65	0.187	235615_at	2.86	0.000943
5230	phosphoglycerate kinase 1	PGK1	ENSG00000102144	NM_000291	1438640_x_at	0.29	0.567	227068_at	5.26	0.000162
5236	phosphoglucomutase 1	PGM1	ENSG00000079739	NM_002633	1451149_at	0.75	0.166	201968_s_at	0.28	0.672
5238	phosphoglucomutase 3	PGM3	ENSG00000013375	NM_015599	1428228_at	1.48	0.0147	221788_at	9.5	3.01e-07
5245	prohibitin	PHB	ENSG00000167085	NM_002634	1417053_at	1.91	0.00107	200658_s_at	-1.73	0.0302
5250	solute carrier family 25 (mitochondrial carrier; phosphate carrier), member 3 /// solute carrier family 25 (mitochondrial carrier; phosphate carrier), member 3	SLC25A3	ENSG00000075415	NM_002635 /// NM_005888 /// NM_213611 /// NM_213612	1416300_a_at	0.14	0.802	200030_s_at	1.75	0.0385
5252	PHD finger protein 1	PHF1	ENSG00000112511	NM_002636 /// NM_024165	1416542_at	-0.86	0.13	40446_at	-0.29	0.643
5257	phosphorylase kinase, beta	PHKB	ENSG00000102893	NM_000293	1434511_at	1.43	0.0178	238601_at	6.37	1.94e-06
5264	phytanoyl-CoA hydroxylase (Refsum disease)	PHYH	ENSG00000107537	NM_006214	1460194_at	0.63	0.255	203335_at	3.19	0.00432
5269	serine (or cysteine) proteinase inhibitor, clade B (ovalbumin), member 6	SERPINB6	ENSG00000124570	NM_004568	1436189_at	1.98	0.00189	1556950_s_at	0.7	0.295
5270	serine (or cysteine) proteinase inhibitor, clade E (nexin, plasminogen activator inhibitor type 1), member 2	SERPINE2	ENSG00000135919	NM_006216	1416666_at	-0.32	0.515	212190_at	2.56	0.00202
5272	Serine (or cysteine) proteinase inhibitor, clade B (ovalbumin), member 9	SERPINB9	ENSG00000170542	NM_004155	1422601_at	1.33	0.0245	1563357_at	0.58	0.357
5279	phosphatidylinositol glycan, class C	PIGC	ENSG00000135845	NM_002642 /// NM_153747	1424189_at	0.63	0.26	216593_s_at	1.21	0.0793
5281	Phosphatidylinositol glycan, class F	PIGF	ENSG00000151665	NM_002643 /// NM_173074	1448896_at	0.3	0.582	205077_s_at	1.6	0.0251
5283	phosphatidylinositol glycan, class H	PIGH	ENSG00000100564	NM_004569	1455860_at	1.47	0.0111	209625_at	1.75	0.0193
5284	polymeric immunoglobulin receptor	PIGR	ENSG00000162896	NM_002644	1455490_at	-0.16	0.767	226147_s_at	1.03	0.123
5286	phosphoinositide-3-kinase, class 2, alpha polypeptide	PIK3C2A	ENSG00000011405	NM_002645	1425862_a_at	-0.48	0.348	226094_at	-1.62	0.0377
5288	phosphoinositide-3-kinase, class 2, gamma polypeptide	PIK3C2G	ENSG00000139144	NM_004570	1421704_a_at	0.78	0.126	215129_at	0.49	0.469
5289	Phosphoinositide-3-kinase, class 3	PIK3C3	ENSG00000078142	NM_002647	1425580_a_at	0.73	0.184	204297_at	0.78	0.227
5290	phosphoinositide-3-kinase, catalytic, alpha polypeptide	PIK3CA	ENSG00000121879	NM_006218	1453134_at	0.55	0.322	204369_at	-0.82	0.205
5291	phosphoinositide-3-kinase, catalytic, beta polypeptide	PIK3CB	ENSG00000051382	NM_006219	1453069_at	0.18	0.729	212688_at	-0.75	0.285
5295	phosphoinositide-3-kinase, regulatory subunit 1 (p85 alpha)	PIK3R1	ENSG00000145675	NM_181504 /// NM_181523 /// NM_181524	1451737_at	-2.33	0.000402	212239_at	1.39	0.042
5298	phosphatidylinositol 4-kinase, catalytic, beta polypeptide	PIK4CB	ENSG00000143393	NM_002651	1439197_at	0.18	0.732	210417_s_at	-0.2	0.769
5300	protein (peptidyl-prolyl cis/trans isomerase) NIMA-interacting 1	PIN1	ENSG00000127445	NM_006221	1416228_at	0.81	0.146	202927_at	0.45	0.501
5305	phosphatidylinositol-4-phosphate 5-kinase, type II, alpha	PIP5K2A	ENSG00000150867	NM_005028	1444159_at	-1.37	0.017	205570_at	-1.97	0.0198
5306	phosphatidylinositol transfer protein, alpha	PITPNA	ENSG00000174238	NM_006224	1423283_at	0.38	0.491	201192_s_at	-1.04	0.13
5310	polycystic kidney disease 1 (autosomal dominant)	PKD1	ENSG00000008710	NM_000296 /// NM_001009944	1460210_at	-0.47	0.386	202328_s_at	0.92	0.196
5311	polycystic kidney disease 2 (autosomal dominant)	PKD2	ENSG00000118762	NM_000297	1417753_at	-0.05	0.929	203688_at	3.07	0.000642
5313	pyruvate kinase, liver and RBC	PKLR	ENSG00000143627	NM_000298 /// NM_181871	1421258_a_at	-1.7	0.00474	207858_s_at	1.66	0.0202
5314	polycystic kidney and hepatic disease 1 (autosomal recessive)	PKHD1	ENSG00000170927	NM_138694 /// NM_170724	1419820_at	1.41	0.0196	244410_at	-1.17	0.0825
5316	PBX/knotted 1 homeobox 1	PKNOX1	ENSG00000160199	NM_004571 /// NM_197976	1437470_at	-1.25	0.0334	54051_at	-2.24	0.00463
5318	plakophilin 2	PKP2	ENSG00000057294	NM_001005242 /// NM_004572	1459358_at	-0.9	0.115	207717_s_at	0.99	0.137
5321	phospholipase A2, group IVA (cytosolic, calcium-dependent)	PLA2G4A	ENSG00000116711	NM_024420	1448558_a_at	1.63	0.00477	210145_at	0.88	0.171
5332	phospholipase C, beta 4	PLCB4	ENSG00000101333	NM_000933 /// NM_182797	1435771_at	0.14	0.8	240728_at	-1.04	0.167
5337	phospholipase D1, phophatidylcholine-specific	PLD1	ENSG00000075651	NM_002662	1437113_s_at	1.16	0.0299	1557126_a_at	1.41	0.056
5339	Plectin 1, intermediate filament binding protein 500kDa	PLEC1	ENSG00000178209	NM_000445 /// NM_201378 /// NM_201379 /// NM_201380 /// NM_201381 /// NM_201382 /// NM_201383 /// NM_201384	1434610_at	-0.57	0.297	201373_at	0.79	0.283
5345	serine (or cysteine) proteinase inhibitor, clade F (alpha-2 antiplasmin, pigment epithelium derived factor), member 2	SERPINF2	ENSG00000167711	NM_000934	1417498_at	1.04	0.072	205075_at	0.9	0.219
5348	FXYD domain containing ion transport regulator 1 (phospholemman)	FXYD1	ENSG00000126258	NM_005031 /// NM_021902	1421374_a_at	0.37	0.499	205384_at	0.8	0.256
5351	procollagen-lysine 1, 2-oxoglutarate 5-dioxygenase 1	PLOD1	ENSG00000083444	NM_000302	1416289_at	-1.28	0.0311	200827_at	0.96	0.166
5354	proteolipid protein 1 (Pelizaeus-Merzbacher disease, spastic paraplegia 2, uncomplicated)	PLP1	ENSG00000123560	NM_000533 /// NM_199478	1451718_at	1	0.067	210198_s_at	0.02	0.968
5355	proteolipid protein 2 (colonic epithelium-enriched)	PLP2	ENSG00000102007	NM_002668	1453572_a_at	-0.65	0.229	201136_at	-0.9	0.25
5356	Pleiotropic regulator 1 (PRL1 homolog, Arabidopsis)	PLRG1	ENSG00000171566	NM_002669	1448282_at	0.87	0.105	238137_at	-1.08	0.174
5357	plastin 1 (I isoform)	PLS1	ENSG00000120756	NM_002670	1460406_at	0.25	0.63	205190_at	0.67	0.337
5358	plastin 3 (T isoform)	PLS3	ENSG00000102024	NM_005032	1423725_at	0.97	0.0783	201215_at	0.83	0.241
5360	phospholipid transfer protein	PLTP	ENSG00000100979	NM_006227 /// NM_182676	1417963_at	1.72	0.00247	202075_s_at	-0.6	0.407
5362	plexin A2	PLXNA2	ENSG00000076356	NM_025179	1455037_at	0.31	0.541	213030_s_at	0.38	0.578
5373	phosphomannomutase 2	PMM2	ENSG00000140650	NM_000303	1431464_a_at	0.95	0.0955	203201_at	-2.61	0.00214
5376	Peripheral myelin protein 22	PMP22	ENSG00000109099	NM_000304 /// NM_153321 /// NM_153322	1417133_at	0.53	0.314	210139_s_at	-0.33	0.599
5393	exosome component 9	EXOSC9	ENSG00000123737	NM_005033	1418462_at	0.96	0.0848	205061_s_at	-0.22	0.75
5394	exosome component 10	EXOSC10	ENSG00000171824	NM_001001998 /// NM_002685	1454021_a_at	0.27	0.607	207541_s_at	-0.86	0.217
5396	Paired related homeobox 1	PRRX1	ENSG00000116132	NM_006902 /// NM_022716	1432129_a_at	0	0.996	205991_s_at	-0.31	0.639
5411	pinin, desmosome associated protein	PNN	ENSG00000100941	NM_002687	1423324_at	0.47	0.394	212037_at	-1.07	0.0996
5412	ubiquitin-like 3	UBL3	ENSG00000122042	NM_007106	1423461_a_at	-0.18	0.739	201535_at	-0.55	0.386
5414	septin 4	2008-09-04	ENSG00000108387	NM_004574 /// NM_080415 /// NM_080416 /// NM_080417	1448729_a_at	1.12	0.0541	210657_s_at	-1.13	0.106
5423	polymerase (DNA directed), beta	POLB	ENSG00000070501	NM_002690	1434229_a_at	1.01	0.077	203616_at	-1.66	0.0515
5425	polymerase (DNA directed), delta 2, regulatory subunit 50kDa	POLD2	ENSG00000106628	NM_006230	1448277_at	0.23	0.633	216175_at	-0.99	0.127
5427	polymerase (DNA directed), epsilon 2 (p59 subunit)	POLE2	ENSG00000100479	NM_002692	1427094_at	0.59	0.252	205909_at	1.02	0.115
5428	polymerase (DNA directed), gamma	POLG	ENSG00000140521	NM_002693	1423273_at	0.97	0.0604	203366_at	-1.49	0.0383
5431	Polymerase (RNA) II (DNA directed) polypeptide B, 140kDa	POLR2B	ENSG00000047315	NM_000938	1433552_a_at	1.09	0.049	1555836_at	1.02	0.185
5432	polymerase (RNA) II (DNA directed) polypeptide C, 33kDa	POLR2C	ENSG00000102978	NM_002694 /// NM_032940	1416341_at	0.65	0.235	208996_s_at	-1.7	0.0285
5433	polymerase (RNA) II (DNA directed) polypeptide D	POLR2D	ENSG00000144231	NM_004805	1424258_at	1.15	0.0475	214144_at	2.81	0.00168
5434	polymerase (RNA) II (DNA directed) polypeptide E, 25kDa	POLR2E	ENSG00000099817	NM_002695	1417138_s_at	1	0.0652	217854_s_at	0.62	0.398
5435	polymerase (RNA) II (DNA directed) polypeptide F	POLR2F	ENSG00000100142	NM_021974	1415754_at	0.7	0.209	209511_at	1.29	0.0825
5436	polymerase (RNA) II (DNA directed) polypeptide G	POLR2G	ENSG00000168002	NM_002696	1416270_at	0.46	0.407	202306_at	2.46	0.00992
5438	polymerase (RNA) II (DNA directed) polypeptide I, 14.5kDa	POLR2I	ENSG00000105258	NM_006233	1428494_a_at	0	0.997	212955_s_at	-0.49	0.489
5440	polymerase (RNA) II (DNA directed) polypeptide K, 7.0kDa	POLR2K	ENSG00000147669	NM_005034	1452596_at	1.8	0.00373	202635_s_at	0.72	0.311
5444	paraoxonase 1	PON1	ENSG00000005421	NM_000446	1418190_at	0.41	0.452	206344_at	2.8	0.0117
5445	paraoxonase 2	PON2	ENSG00000105854	NM_000305	1429019_s_at	0.44	0.424	236882_at	1.55	0.0302
5446	paraoxonase 3	PON3	ENSG00000105852	NM_000940	1419298_at	0.19	0.731	213695_at	0.59	0.394
5447	P450 (cytochrome) oxidoreductase	POR	ENSG00000127948	NM_000941	1416933_at	-0.14	0.791	208928_at	-1.51	0.0537
5463	POU domain, class 6, transcription factor 1	POU6F1	ENSG00000184271	NM_002702	1452844_at	-0.1	0.861	205878_at	0.62	0.385
5464	pyrophosphatase (inorganic)	PP	ENSG00000180817	NM_021129	1416939_at	1.61	0.00878	217848_s_at	-0.68	0.36
5469	PPAR binding protein	PPARBP	ENSG00000125686	NM_004774	1448708_at	1.17	0.0451	225456_at	0.76	0.243
5471	phosphoribosyl pyrophosphate amidotransferase	PPAT	ENSG00000128059	NM_002703	1452831_s_at	2.76	9.08e-05	209433_s_at	1.75	0.0163
5476	protective protein for beta-galactosidase (galactosialidosis)	PPGB	ENSG00000064601	NM_000308	1448128_at	0.17	0.748	200661_at	-1.24	0.0995
5479	peptidylprolyl isomerase B (cyclophilin B)	PPIB	ENSG00000166794	NM_000942	1437649_x_at	1.47	0.0105	200967_at	-1.41	0.047
5480	peptidylprolyl isomerase C (cyclophilin C)	PPIC	ENSG00000168938	NM_000943	1416498_at	1.2	0.0359	204517_at	0.39	0.525
5494	protein phosphatase 1A (formerly 2C), magnesium-dependent, alpha isoform /// protein phosphatase 1A (formerly 2C), magnesium-dependent, alpha isoform	PPM1A	ENSG00000100614	NM_021003 /// NM_177951 /// NM_177952	1415678_at	-0.94	0.101	231370_at	3.92	0.000225
5495	protein phosphatase 1B (formerly 2C), magnesium-dependent, beta isoform	PPM1B	ENSG00000138032	NM_002706 /// NM_177968 /// NM_177969	1426382_at	0.5	0.362	213225_at	-0.37	0.558
5498	protoporphyrinogen oxidase	PPOX	ENSG00000143224	NM_000309	1416618_at	1.63	0.00831	204788_s_at	-0.68	0.326
5500	protein phosphatase 1, catalytic subunit, beta isoform	PPP1CB	ENSG00000163806	NM_002709 /// NM_206876 /// NM_206877	1433540_x_at	0.68	0.217	201409_s_at	0.7	0.32
5501	protein phosphatase 1, catalytic subunit, gamma isoform	PPP1CC	ENSG00000186298	NM_002710	1450149_a_at	0.62	0.265	200726_at	0.23	0.716
5504	protein phosphatase 1, regulatory (inhibitor) subunit 2	PPP1R2	ENSG00000187558 /// ENSG00000184203	NM_006241	1417341_a_at	-0.58	0.266	202166_s_at	-1.85	0.0358
5507	protein phosphatase 1, regulatory (inhibitor) subunit 3C	PPP1R3C	ENSG00000119938	NM_005398	1425631_at	1.18	0.036	240187_at	-0.86	0.237
5510	Protein phosphatase 1, regulatory subunit 7	PPP1R7	ENSG00000115685	NM_002712	1417919_at	2.75	9.8e-05	201214_s_at	-1.01	0.147
5511	protein phosphatase 1, regulatory (inhibitor) subunit 8	PPP1R8	ENSG00000117751	NM_002713 /// NM_014110 /// NM_138558	1435821_s_at	0.68	0.222	207830_s_at	-1.26	0.0922
5514	protein phosphatase 1, regulatory subunit 10	PPP1R10	ENSG00000137314	NM_002714	1430560_at	1.68	0.00709	201703_s_at	3.31	0.000336
5515	protein phosphatase 2 (formerly 2A), catalytic subunit, alpha isoform	PPP2CA	ENSG00000113575	NM_002715	1439199_at	-1	0.0777	238719_at	-2.95	0.00509
5516	protein phosphatase 2 (formerly 2A), catalytic subunit, beta isoform	PPP2CB	ENSG00000104695	NM_001009552 /// NM_004156	1421823_a_at	-1.46	0.0138	201375_s_at	0.63	0.384
5519	protein phosphatase 2 (formerly 2A), regulatory subunit A (PR 65), beta isoform	PPP2R1B	ENSG00000137713	NM_002716 /// NM_181699	1428265_at	0.12	0.828	202883_s_at	2.51	0.00218
5523	protein phosphatase 2 (formerly 2A), regulatory subunit B'', alpha	PPP2R3A	ENSG00000073711	NM_002718 /// NM_181897	1455091_at	-0.39	0.479	209633_at	-0.79	0.278
5524	protein phosphatase 2A, regulatory subunit B' (PR 53)	PPP2R4	ENSG00000119383	NM_021131 /// NM_178000 /// NM_178001 /// NM_178002 /// NM_178003	1448138_at	-1.01	0.0739	216105_x_at	-1.5	0.0542
5525	protein phosphatase 2, regulatory subunit B (B56), alpha isoform	PPP2R5A	ENSG00000066027	NM_006243	1423911_at	-1.24	0.0365	202187_s_at	-0.34	0.595
5526	protein phosphatase 2, regulatory subunit B (B56), beta isoform	PPP2R5B	ENSG00000068971	NM_006244	1426811_at	-1.29	0.0301	635_s_at	-1.92	0.0108
5527	protein phosphatase 2, regulatory subunit B (B56), gamma isoform	PPP2R5C	ENSG00000078304	NM_002719 /// NM_178586 /// NM_178587 /// NM_178588	1434205_at	1.24	0.0361	1554364_at	-2.79	0.0104
5528	protein phosphatase 2, regulatory subunit B (B56), delta isoform	PPP2R5D	ENSG00000112640	NM_006245 /// NM_180976 /// NM_180977	1450560_a_at	0.04	0.94	211159_s_at	0.06	0.929
5529	Protein phosphatase 2, regulatory subunit B (B56), epsilon isoform	PPP2R5E	ENSG00000154001	NM_006246	1428462_at	-1.37	0.0165	229322_at	-2.23	0.00593
5530	Protein phosphatase 3 (formerly 2B), catalytic subunit, alpha isoform (calcineurin A alpha)	PPP3CA	ENSG00000138814	NM_000944	1438478_a_at	-0.75	0.144	1566201_at	-1.79	0.02
5531	protein phosphatase 4 (formerly X), catalytic subunit	PPP4C	ENSG00000149923	NM_002720	1460288_a_at	0.12	0.828	208932_at	-2.99	0.000832
5532	protein phosphatase 3 (formerly 2B), catalytic subunit, beta isoform (calcineurin A beta)	PPP3CB	ENSG00000107758	NM_021132	1433835_at	0.47	0.392	202432_at	-1.26	0.0702
5536	protein phosphatase 5, catalytic subunit	PPP5C	ENSG00000011485	NM_006247	1424115_at	0.84	0.137	215705_at	0.15	0.813
5537	protein phosphatase 6, catalytic subunit	PPP6C	ENSG00000119414	NM_002721	1424346_at	-0.72	0.196	225429_at	1.46	0.0347
5538	palmitoyl-protein thioesterase 1 (ceroid-lipofuscinosis, neuronal 1, infantile)	PPT1	ENSG00000131238	NM_000310	1422468_at	2.62	0.000126	200975_at	0.29	0.67
5547	prolylcarboxypeptidase (angiotensinase C)	PRCP	ENSG00000137509	NM_005040 /// NM_199418	1452190_at	-0.64	0.25	201494_at	1.27	0.0763
5549	proline arginine-rich end leucine-rich repeat protein	PRELP	ENSG00000188783	NM_002725 /// NM_201348	1416321_s_at	1.43	0.0178	37022_at	-0.48	0.48
5550	prolyl endopeptidase	PREP	ENSG00000085377	NM_002726	1439942_at	-1.18	0.0409	204117_at	-0.4	0.552
5552	proteoglycan 1, secretory granule	PRG1	ENSG00000122862	NM_002727	1417426_at	1.4	0.0164	1554676_at	1.36	0.0758
5557	primase, polypeptide 1, 49kDa	PRIM1	ENSG00000198056	NM_000946	1418369_at	0.52	0.344	205053_at	-0.03	0.958
5562	protein kinase, AMP-activated, alpha 1 catalytic subunit	PRKAA1	ENSG00000132356	NM_006251 /// NM_206907	1437539_at	0.73	0.18	225984_at	0.94	0.225
5563	protein kinase, AMP-activated, alpha 2 catalytic subunit	PRKAA2	ENSG00000162409	NM_006252	1434766_at	-0.67	0.226	207709_at	0.64	0.325
5564	protein kinase, AMP-activated, beta 1 non-catalytic subunit	PRKAB1	ENSG00000111725	NM_006253	1424119_at	-0.09	0.874	201834_at	-0.45	0.467
5566	protein kinase, cAMP-dependent, catalytic, alpha	PRKACA	ENSG00000072062	NM_002730 /// NM_207518	1447720_x_at	0.62	0.267	202801_at	-1.03	0.169
5567	protein kinase, cAMP-dependent, catalytic, beta	PRKACB	ENSG00000142875	NM_002731 /// NM_182948 /// NM_207578	1420610_at	0.52	0.335	202742_s_at	0.32	0.59
5570	protein kinase (cAMP-dependent, catalytic) inhibitor beta	PKIB	ENSG00000135549	NM_032471 /// NM_181794 /// NM_181795	1421137_a_at	0.25	0.65	231120_x_at	-2.28	0.015
5571	protein kinase, AMP-activated, gamma 1 non-catalytic subunit	PRKAG1	ENSG00000181929	NM_002733 /// NM_212461	1433533_x_at	-0.6	0.267	201805_at	0.42	0.555
5573	protein kinase, cAMP-dependent, regulatory, type I, alpha (tissue specific extinguisher 1)	PRKAR1A	ENSG00000108946	NM_002734 /// NM_212471 /// NM_212472	1425550_a_at	1.64	0.00729	242482_at	1.45	0.0365
5576	protein kinase, cAMP-dependent, regulatory, type II, alpha	PRKAR2A	ENSG00000114302	NM_004157	1427414_at	0.55	0.292	225000_at	2.55	0.00201
5578	protein kinase C, alpha	PRKCA	ENSG00000154229	NM_002737	1450945_at	-0.49	0.311	213093_at	2.06	0.00723
5579	Protein kinase C, beta 1	PRKCB1	ENSG00000166501	NM_002738 /// NM_212535	1460419_a_at	0.61	0.268	207957_s_at	0.96	0.139
5581	Protein kinase C, epsilon	PRKCE	ENSG00000171132	NM_005400	1452878_at	-0.69	0.213	1566541_at	-0.62	0.33
5583	Protein kinase C, eta	PRKCH	ENSG00000027075	NM_006255	1434248_at	-0.7	0.192	218764_at	1.25	0.0723
5584	protein kinase C, iota	PRKCI	ENSG00000163558	NM_002740	1448695_at	-0.3	0.568	209678_s_at	2.97	0.000737
5586	protein kinase N2	PKN2	ENSG00000065243	NM_006256	1437296_at	-0.27	0.593	230400_s_at	-1.56	0.0263
5589	protein kinase C substrate 80K-H	PRKCSH	ENSG00000130175	NM_001001329 /// NM_002743	1416339_a_at	-0.3	0.58	200707_at	-0.56	0.425
5591	protein kinase, DNA-activated, catalytic polypeptide	PRKDC	ENSG00000121031	NM_006904	1451576_at	0.76	0.173	208694_at	-0.48	0.485
5594	mitogen-activated protein kinase 1	MAPK1	ENSG00000100030	NM_002745 /// NM_138957	1419568_at	0.64	0.24	1562283_at	0.33	0.627
5595	mitogen-activated protein kinase 3	MAPK3	ENSG00000102882	NM_002746	1427060_at	-0.13	0.808	212046_x_at	-0.18	0.784
5599	mitogen-activated protein kinase 8	MAPK8	ENSG00000107643	NM_002750 /// NM_139046 /// NM_139047 /// NM_139049	1440856_at	1.97	0.00217	226048_at	2.02	0.0112
5601	mitogen-activated protein kinase 9	MAPK9	ENSG00000050748	NM_002752 /// NM_139068 /// NM_139069 /// NM_139070	1421876_at	0.5	0.356	203218_at	-4.8	3.37e-05
5604	mitogen-activated protein kinase kinase 1	MAP2K1	ENSG00000169032	NM_002755	1416351_at	1.32	0.0244	202670_at	2.55	0.00219
5605	mitogen-activated protein kinase kinase 2	MAP2K2	ENSG00000126934	NM_030662	1443436_at	0.72	0.158	202424_at	-2.08	0.00721
5606	mitogen-activated protein kinase kinase 3	MAP2K3	ENSG00000034152	NM_002756 /// NM_145109 /// NM_145110	1425456_a_at	0.42	0.44	207667_s_at	-1.63	0.0243
5607	mitogen-activated protein kinase kinase 5	MAP2K5	ENSG00000137764	NM_002757 /// NM_145160 /// NM_145161 /// NM_145162	1446240_at	0.36	0.508	244298_at	-0.37	0.542
5608	mitogen-activated protein kinase kinase 6	MAP2K6	ENSG00000108984	NM_002758 /// NM_031988	1426850_a_at	0.34	0.531	205698_s_at	0.5	0.413
5609	mitogen-activated protein kinase kinase 7	MAP2K7	---	NM_145185	1425512_at	-0.29	0.596	226053_at	-0.39	0.572
5610	eukaryotic translation initiation factor 2-alpha kinase 2	EIF2AK2	ENSG00000055332	NM_002759	1422006_at	-1.13	0.0439	204211_x_at	0.01	0.989
5611	DnaJ (Hsp40) homolog, subfamily C, member 3	DNAJC3	ENSG00000102580	NM_006260	1419163_s_at	-1.41	0.0168	208499_s_at	-2.26	0.0172
5612	protein-kinase, interferon-inducible double stranded RNA dependent inhibitor, repressor of (P58 repressor)	PRKRIR	ENSG00000137492	NM_004705	1426483_at	0.09	0.861	209323_at	-0.12	0.841
5618	prolactin receptor	PRLR	ENSG00000113494	NM_000949	1448556_at	1.5	0.014	227629_at	1.47	0.0359
5621	prion protein (p27-30) (Creutzfeld-Jakob disease, Gerstmann-Strausler-Scheinker syndrome, fatal familial insomnia)	PRNP	ENSG00000171867	NM_000311 /// NM_183079	1448233_at	2.07	0.00148	215707_s_at	1.61	0.0366
5624	protein C (inactivator of coagulation factors Va and VIIIa)	PROC	ENSG00000115718	NM_000312	1418845_at	0.37	0.502	206259_at	2.91	0.00136
5629	Prospero-related homeobox 1	PROX1	ENSG00000117707	NM_002763	1457432_at	0.98	0.0857	207401_at	1.63	0.0444
5631	phosphoribosyl pyrophosphate synthetase 1	PRPS1	ENSG00000147224	NM_002764	1448192_s_at	0.69	0.195	209440_at	0.35	0.59
5634	phosphoribosyl pyrophosphate synthetase 2	PRPS2	ENSG00000101911	NM_002765	1420637_at	0.43	0.429	230352_at	1.7	0.018
5635	Phosphoribosyl pyrophosphate synthetase-associated protein 1	PRPSAP1	ENSG00000161542	NM_002766	1428182_at	-0.26	0.631	202529_at	2.25	0.0256
5636	phosphoribosyl pyrophosphate synthetase-associated protein 2	PRPSAP2	ENSG00000141127	NM_002767	1452062_at	1.45	0.0153	203537_at	0.23	0.728
5639	proline rich Gla (G-carboxyglutamic acid) 2	PRRG2	ENSG00000126460	NM_000951	1424329_a_at	0.01	0.986	205617_at	1.26	0.089
5641	legumain	LGMN	ENSG00000100600	NM_001008530 /// NM_005606	1448883_at	1.29	0.0284	201212_at	-1.21	0.0886
5649	Reelin	RELN	ENSG00000189056	NM_005045 /// NM_173054	1449465_at	0.89	0.119	205923_at	1.14	0.113
5660	prosaposin (variant Gaucher disease and variant metachromatic leukodystrophy)	PSAP	ENSG00000197746	NM_002778	1421813_a_at	-0.4	0.458	200866_s_at	0.48	0.496
5663	presenilin 1 (Alzheimer disease 3)	PSEN1	ENSG00000080815	NM_000021 /// NM_007318 /// NM_007319	1421853_at	0.62	0.261	203460_s_at	-1.71	0.0255
5682	proteasome (prosome, macropain) subunit, alpha type, 1	PSMA1	ENSG00000129084	NM_002786 /// NM_148976	1415695_at	1.84	0.00383	210759_s_at	0.95	0.19
5683	proteasome (prosome, macropain) subunit, alpha type, 2	PSMA2	ENSG00000106588	NM_002787	1448206_at	1.23	0.0324	201317_s_at	1.68	0.0415
5684	proteasome (prosome, macropain) subunit, alpha type, 3	PSMA3	ENSG00000100567	NM_002788 /// NM_152132	1448442_a_at	1.53	0.0112	201532_at	1.16	0.125
5685	proteasome (prosome, macropain) subunit, alpha type, 4	PSMA4	ENSG00000041357	NM_002789	1460339_at	1.29	0.022	203396_at	-0.83	0.215
5687	proteasome (prosome, macropain) subunit, alpha type, 6	PSMA6	ENSG00000100902	NM_002791	1435317_x_at	1.5	0.0139	208805_at	0.51	0.459
5688	proteasome (prosome, macropain) subunit, alpha type, 7	PSMA7	ENSG00000101182	NM_002792 /// NM_152255	1423567_a_at	1.31	0.023	216088_s_at	-0.45	0.504
5689	proteasome (prosome, macropain) subunit, beta type, 1	PSMB1	ENSG00000008018	NM_002793	1448166_a_at	1.31	0.0234	200876_s_at	0.62	0.334
5690	proteasome (prosome, macropain) subunit, beta type, 2 /// proteasome (prosome, macropain) subunit, beta type, 2	PSMB2	ENSG00000126067	NM_002794	1448262_at	1.71	0.00327	200039_s_at	-0.86	0.227
5691	proteasome (prosome, macropain) subunit, beta type, 3	PSMB3	ENSG00000108294	NM_002795	1460198_a_at	1.52	0.0109	201400_at	-2.15	0.00597
5692	proteasome (prosome, macropain) subunit, beta type, 4	PSMB4	ENSG00000159377	NM_002796	1438984_x_at	1.27	0.0277	228204_at	-0.64	0.301
5694	proteasome (prosome, macropain) subunit, beta type, 6	PSMB6	ENSG00000142507	NM_002798	1448822_at	1.63	0.00637	208827_at	-1.43	0.0426
5695	proteasome (prosome, macropain) subunit, beta type, 7	PSMB7	ENSG00000136930	NM_002799	1416240_at	1.47	0.0148	200786_at	0.67	0.361
5696	proteasome (prosome, macropain) subunit, beta type, 8 (large multifunctional protease 7)	PSMB8	ENSG00000168396	NM_004159 /// NM_148919	1422962_a_at	1.2	0.0399	209040_s_at	-4.88	0.000407
5698	proteasome (prosome, macropain) subunit, beta type, 9 (large multifunctional protease 2)	PSMB9	ENSG00000112082	NM_002800 /// NM_148954	1450696_at	1.89	0.00325	204279_at	0.46	0.501
5700	proteasome (prosome, macropain) 26S subunit, ATPase, 1	PSMC1	ENSG00000100764	NM_002802	1416005_at	0.94	0.0866	204219_s_at	0.76	0.303
5701	proteasome (prosome, macropain) 26S subunit, ATPase, 2	PSMC2	ENSG00000161057	NM_002803	1426611_at	1.05	0.0519	201067_at	8.66	3.26e-07
5702	proteasome (prosome, macropain) 26S subunit, ATPase, 3	PSMC3	ENSG00000165916	NM_002804	1416282_at	1.46	0.0126	201267_s_at	0.36	0.594
5705	proteasome (prosome, macropain) 26S subunit, ATPase, 5	PSMC5	ENSG00000087191	NM_002805	1415740_at	0.54	0.311	209503_s_at	-0.99	0.132
5706	proteasome (prosome, macropain) 26S subunit, ATPase, 6	PSMC6	ENSG00000100519	NM_002806	1417771_a_at	0.54	0.322	201699_at	0.25	0.683
5708	proteasome (prosome, macropain) 26S subunit, non-ATPase, 2	PSMD2	ENSG00000175166	NM_002808	1415831_at	0.6	0.273	200830_at	-1.22	0.0782
5709	proteasome (prosome, macropain) 26S subunit, non-ATPase, 3	PSMD3	ENSG00000108344	NM_002809	1448479_at	0.66	0.239	201388_at	-2.86	0.00127
5710	proteasome (prosome, macropain) 26S subunit, non-ATPase, 4	PSMD4	ENSG00000159352	NM_002810 /// NM_153822	1425859_a_at	0.14	0.789	210460_s_at	-1.1	0.0924
5711	Proteasome (prosome, macropain) 26S subunit, non-ATPase, 5	PSMD5	ENSG00000095261	NM_005047	1423234_at	0.74	0.183	1561640_at	-0.65	0.311
5713	proteasome (prosome, macropain) 26S subunit, non-ATPase, 7 (Mov34 homolog)	PSMD7	ENSG00000103035	NM_002811	1451056_at	0.8	0.152	238738_at	-2	0.0322
5714	proteasome (prosome, macropain) 26S subunit, non-ATPase, 8	PSMD8	ENSG00000099341	NM_002812	1423296_at	0.82	0.133	200820_at	0.75	0.251
5715	proteasome (prosome, macropain) 26S subunit, non-ATPase, 9	PSMD9	ENSG00000110801	NM_002813	1423386_at	-0.3	0.586	207805_s_at	1.5	0.0783
5716	proteasome (prosome, macropain) 26S subunit, non-ATPase, 10	PSMD10	ENSG00000101843	NM_002814 /// NM_170750	1436559_a_at	1.91	0.00211	219485_s_at	1.5	0.0581
5717	proteasome (prosome, macropain) 26S subunit, non-ATPase, 11	PSMD11	ENSG00000108671	NM_002815	1456059_at	-1.32	0.0266	208777_s_at	-0.79	0.216
5718	proteasome (prosome, macropain) 26S subunit, non-ATPase, 12	PSMD12	ENSG00000197170	NM_002816 /// NM_174871	1448492_a_at	0.68	0.194	202353_s_at	-2.97	0.00105
5719	proteasome (prosome, macropain) 26S subunit, non-ATPase, 13	PSMD13	ENSG00000185627	NM_002817 /// NM_175932	1422459_a_at	0.95	0.0824	201233_at	-1.4	0.0416
5720	Proteasome (prosome, macropain) activator subunit 1 (PA28 alpha)	PSME1	ENSG00000092010	NM_006263 /// NM_176783	1417056_at	1.4	0.0197	200814_at	0.15	0.81
5723	phosphoserine phosphatase	PSPH	ENSG00000146733	NM_004577	1415673_at	0.04	0.94	205194_at	-2.2	0.017
5727	patched homolog (Drosophila)	PTCH	ENSG00000185920	NM_000264	1428853_at	-0.38	0.472	209815_at	-2.45	0.00526
5728	phosphatase and tensin homolog (mutated in multiple advanced cancers 1)	PTEN	ENSG00000171862	NM_000314	1441593_at	-1.18	0.0439	204053_x_at	3.4	0.000991
5730	prostaglandin D2 synthase 21kDa (brain) /// prostaglandin D2 synthase 21kDa (brain)	PTGDS	ENSG00000107317	NM_000954	1423859_a_at	-0.83	0.141	212187_x_at	1.62	0.0219
5733	prostaglandin E receptor 3 (subtype EP3)	PTGER3	ENSG00000050628	NM_000957 /// NM_198712 /// NM_198713 /// NM_198714 /// NM_198715 /// NM_198716 /// NM_198717 /// NM_198718 /// NM_198719 /// NM_198720	1450344_a_at	-0.54	0.324	210374_x_at	-1.08	0.0962
5737	prostaglandin F receptor (FP)	PTGFR	ENSG00000122420	NM_000959	1453924_a_at	0.29	0.598	1555097_a_at	0.89	0.224
5738	prostaglandin F2 receptor negative regulator	PTGFRN	ENSG00000134247	NM_020440	1434891_at	0.75	0.176	224950_at	-2.22	0.0106
5742	prostaglandin-endoperoxide synthase 1 (prostaglandin G/H synthase and cyclooxygenase)	PTGS1	ENSG00000095303	NM_000962 /// NM_080591	1436448_a_at	0.79	0.158	205128_x_at	0.7	0.347
5745	parathyroid hormone receptor 1	PTHR1	ENSG00000160801	NM_000316	1417092_at	0.33	0.545	205911_at	-1.22	0.136
5747	PTK2 protein tyrosine kinase 2	PTK2	ENSG00000169398	NM_005607 /// NM_153831	1423059_at	0.87	0.127	208820_at	2.71	0.00408
5756	PTK9 protein tyrosine kinase 9	PTK9	ENSG00000151239	NM_002822 /// NM_198974	1420873_at	1.74	0.00551	201745_at	-1.18	0.0939
5763	parathymosin	PTMS	ENSG00000159335	NM_002824	1452508_x_at	-0.53	0.328	218045_x_at	3.13	0.00289
5764	Pleiotrophin (heparin binding growth factor 8, neurite growth-promoting factor 1)	PTN	ENSG00000105894	NM_002825	1443173_at	-0.63	0.258	211737_x_at	-1.64	0.0404
5768	quiescin Q6	QSCN6	ENSG00000116260	NM_001004128 /// NM_002826	1420832_at	-1.45	0.0166	201482_at	-3.08	0.00251
5770	protein tyrosine phosphatase, non-receptor type 1	PTPN1	ENSG00000196396	NM_002827	1438670_at	-0.67	0.227	202716_at	-0.46	0.517
5771	Protein tyrosine phosphatase, non-receptor type 2	PTPN2	ENSG00000175354	NM_002828 /// NM_080422 /// NM_080423	1417140_a_at	1.33	0.0264	213136_at	-1.34	0.0754
5774	protein tyrosine phosphatase, non-receptor type 3	PTPN3	ENSG00000070159	NM_002829	1455450_at	0.89	0.114	203997_at	2.77	0.00128
5780	protein tyrosine phosphatase, non-receptor type 9	PTPN9	ENSG00000169410	NM_002833	1459248_at	-0.71	0.191	202958_at	-1.34	0.105
5781	protein tyrosine phosphatase, non-receptor type 11 (Noonan syndrome 1)	PTPN11	ENSG00000179295	NM_002834	1451225_at	-0.34	0.529	212610_at	-1.02	0.171
5782	protein tyrosine phosphatase, non-receptor type 12	PTPN12	ENSG00000127947	NM_002835	1455105_at	0.13	0.811	202006_at	0.59	0.329
5786	protein tyrosine phosphatase, receptor type, A	PTPRA	ENSG00000132670	NM_002836 /// NM_080840 /// NM_080841	1425340_a_at	0.89	0.114	213795_s_at	-2.76	0.00264
5787	protein tyrosine phosphatase, receptor type, B	PTPRB	ENSG00000127329	NM_002837	1427486_at	0.19	0.709	217177_s_at	1.35	0.0588
5788	protein tyrosine phosphatase, receptor type, C	PTPRC	ENSG00000081237	NM_002838 /// NM_080921 /// NM_080922 /// NM_080923	1422124_a_at	0.69	0.167	1569830_at	-0.96	0.141
5791	protein tyrosine phosphatase, receptor type, E	PTPRE	ENSG00000132334	NM_006504 /// NM_130435	1418539_a_at	0.49	0.378	221840_at	-1.26	0.0804
5792	protein tyrosine phosphatase, receptor type, F	PTPRF	ENSG00000142949	NM_002840 /// NM_130440	1420841_at	-0.99	0.0827	200636_s_at	2.39	0.00318
5793	protein tyrosine phosphatase, receptor type, G	PTPRG	ENSG00000144724	NM_002841	1450122_at	-0.87	0.12	204944_at	-1.79	0.0173
5796	protein tyrosine phosphatase, receptor type, K	PTPRK	ENSG00000152894	NM_002844	1444763_at	1.1	0.0346	203038_at	1.39	0.0648
5805	6-pyruvoyltetrahydropterin synthase	PTS	ENSG00000150787	NM_000317	1450660_at	2.18	0.000981	209694_at	1.06	0.148
5810	RAD1 homolog (S. pombe)	RAD1	ENSG00000113456	NM_002853 /// NM_133282 /// NM_133377	1448414_at	0.22	0.694	204460_s_at	-2.06	0.0116
5814	purine-rich element binding protein B	PURB	ENSG00000146676	NM_033224	1428254_at	-0.84	0.119	225120_at	1.32	0.0846
5817	poliovirus receptor	PVR	ENSG00000073008	NM_006505	1423904_a_at	0.3	0.583	212662_at	2.2	0.00728
5819	poliovirus receptor-related 2 (herpesvirus entry mediator B)	PVRL2	ENSG00000130202	NM_002856	1417703_at	0.41	0.456	225418_at	0.32	0.61
5824	peroxisomal biogenesis factor 19	PEX19	ENSG00000162735	NM_002857	1448332_at	0.51	0.357	201706_s_at	0.65	0.373
5825	ATP-binding cassette, sub-family D (ALD), member 3	ABCD3	ENSG00000117528	NM_002858	1457991_at	-0.81	0.152	1554878_a_at	-0.28	0.637
5826	ATP-binding cassette, sub-family D (ALD), member 4	ABCD4	ENSG00000119688	NM_005050 /// NM_020323 /// NM_020324 /// NM_020325 /// NM_020326	1419572_a_at	-0.45	0.416	203981_s_at	1.91	0.0336
5828	Peroxisomal membrane protein 3, 35kDa (Zellweger syndrome)	PXMP3	ENSG00000164751	NM_000318	1420711_a_at	0.65	0.234	210296_s_at	0.98	0.184
5830	peroxisomal biogenesis factor 5	PEX5	ENSG00000139197	NM_000319	1422063_a_at	0.35	0.52	203244_at	-1.4	0.0419
5832	aldehyde dehydrogenase 18 family, member A1	ALDH18A1	ENSG00000059573	NM_001017423 /// NM_002860	1437620_x_at	-0.05	0.921	222416_at	-0.32	0.614
5833	phosphate cytidylyltransferase 2, ethanolamine	PCYT2	ENSG00000185813	NM_002861	1420493_a_at	-0.78	0.161	209577_at	-3.69	0.00149
5836	phosphorylase, glycogen; liver (Hers disease, glycogen storage disease type VI)	PYGL	ENSG00000100504	NM_002863	1417741_at	-0.41	0.444	202990_at	-2.97	0.000736
5859	glutaminyl-tRNA synthetase	QARS	ENSG00000172053	NM_005051	1456213_x_at	-0.8	0.153	217846_at	0.24	0.729
5860	quinoid dihydropteridine reductase	QDPR	ENSG00000151552	NM_000320	1423664_at	1.45	0.0164	238616_at	0.23	0.734
5861	RAB1A, member RAS oncogene family	RAB1A	ENSG00000138069	NM_004161	1448210_at	0.78	0.166	213440_at	-0.85	0.25
5862	RAB2, member RAS oncogene family	RAB2	ENSG00000104388	NM_002865	1449676_at	1.55	0.0116	221960_s_at	-1.41	0.0835
5863	ral guanine nucleotide dissociation stimulator-like 2	RGL2	ENSG00000056687	NM_004761	1450688_at	0.05	0.922	209110_s_at	0.34	0.61
5867	RAB4A, member RAS oncogene family	RAB4A	ENSG00000168118	NM_004578	1418341_at	-0.32	0.548	203582_s_at	0.4	0.549
5868	RAB5A, member RAS oncogene family	RAB5A	ENSG00000144566	NM_004162	1416426_at	-0.05	0.934	209089_at	-0.74	0.325
5872	RAB13, member RAS oncogene family	RAB13	ENSG00000143545	NM_002870	1424894_at	0.66	0.188	202252_at	1.89	0.0253
5873	RAB27A, member RAS oncogene family	RAB27A	ENSG00000069974	NM_004580 /// NM_183234 /// NM_183235 /// NM_183236	1425284_a_at	1.55	0.0117	209514_s_at	0.43	0.507
5874	RAB27B, member RAS oncogene family	RAB27B	ENSG00000041353	NM_004163	1443764_x_at	0.44	0.414	228708_at	1.57	0.027
5875	Rab geranylgeranyltransferase, alpha subunit	RABGGTA	ENSG00000100949	NM_004581 /// NM_182836	1426046_a_at	0.83	0.141	203573_s_at	-1.23	0.0702
5876	Rab geranylgeranyltransferase, beta subunit	RABGGTB	ENSG00000137955	NM_004582	1419553_a_at	-1.38	0.0212	213704_at	-0.88	0.192
5878	RAB5C, member RAS oncogene family	RAB5C	ENSG00000108774	NM_004583 /// NM_201434	1459315_at	-0.97	0.0869	201156_s_at	-0.38	0.544
5879	Ras-related C3 botulinum toxin substrate 1 (rho family, small GTP binding protein Rac1)	RAC1	ENSG00000136238	NM_006908 /// NM_018890 /// NM_198829	1423734_at	0.76	0.175	208641_s_at	3	0.00225
5880	ras-related C3 botulinum toxin substrate 2 (rho family, small GTP binding protein Rac2)	RAC2	ENSG00000128340	NM_002872	1417620_at	-0.05	0.923	207419_s_at	-0.56	0.369
5883	RAD9 homolog A (S. pombe)	RAD9A	ENSG00000172613	NM_004584	1418404_at	-0.31	0.562	235990_at	-1.89	0.0252
5884	RAD17 homolog (S. pombe)	RAD17	ENSG00000152942	NM_002873 /// NM_133338 /// NM_133339 /// NM_133340 /// NM_133341 /// NM_133342 /// NM_133343 /// NM_133344	1448762_at	0.31	0.561	207405_s_at	0.6	0.327
5885	RAD21 homolog (S. pombe)	RAD21	ENSG00000164754	NM_006265	1455938_x_at	0.43	0.432	200607_s_at	-1.82	0.0222
5886	RAD23 homolog A (S. cerevisiae)	RAD23A	ENSG00000179262	NM_005053	1455391_at	-0.24	0.665	201039_s_at	-1.8	0.0148
5892	RAD51-like 3 (S. cerevisiae)	RAD51L3	ENSG00000185379	NM_002878 /// NM_133627 /// NM_133628 /// NM_133629 /// NM_133630	1422770_at	-0.62	0.264	37793_r_at	-1.62	0.0264
5893	RAD52 homolog (S. cerevisiae)	RAD52	ENSG00000002016	NM_002879 /// NM_134422 /// NM_134423 /// NM_134424	1426296_at	0.51	0.329	205647_at	0.62	0.312
5894	V-raf-1 murine leukemia viral oncogene homolog 1	RAF1	ENSG00000132155	NM_002880	1416078_s_at	-0.08	0.886	201244_s_at	-1.98	0.0157
5898	v-ral simian leukemia viral oncogene homolog A (ras related)	RALA	ENSG00000006451	NM_005402	1450870_at	-0.55	0.316	214435_x_at	-2.57	0.00633
5899	v-ral simian leukemia viral oncogene homolog B (ras related; GTP binding protein)	RALB	ENSG00000144118	NM_002881	1435517_x_at	0.89	0.106	202101_s_at	-0.55	0.416
5903	RAN binding protein 2	RANBP2	ENSG00000153201	NM_006267	1440104_at	0.96	0.0746	201713_s_at	-1	0.122
5905	Ran GTPase activating protein 1	RANGAP1	ENSG00000100401	NM_002883	1423749_s_at	-1.11	0.0422	1553535_a_at	0.48	0.479
5906	RAP1A, member of RAS oncogene family	RAP1A	ENSG00000116473	NM_001010935 /// NM_002884	1448020_at	1.12	0.0551	228548_at	1.93	0.0104
5908	RAP1B, member of RAS oncogene family	RAP1B	ENSG00000127314	NM_001010942 /// NM_015646	1435518_at	0.85	0.129	200833_s_at	-0.29	0.646
5910	RAP1, GTP-GDP dissociation stimulator 1	RAP1GDS1	ENSG00000138698	NM_021159	1425266_a_at	-0.62	0.247	209444_at	0.17	0.796
5915	retinoic acid receptor, beta	RARB	ENSG00000077092	NM_000965 /// NM_016152	1454906_at	1.6	0.00715	217020_at	-1.7	0.0249
5917	arginyl-tRNA synthetase	RARS	ENSG00000113643	NM_002887	1416312_at	0.34	0.538	239892_at	0.27	0.662
5918	Retinoic acid receptor responder (tazarotene induced) 1	RARRES1	ENSG00000118849	NM_002888 /// NM_206963	1438055_at	-0.45	0.416	206391_at	-1.7	0.0533
5919	retinoic acid receptor responder (tazarotene induced) 2	RARRES2	ENSG00000106538	NM_002889	1425091_at	-1.38	0.0172	209496_at	-0.65	0.294
5921	RAS p21 protein activator (GTPase activating protein) 1	RASA1	ENSG00000145715	NM_002890 /// NM_022650	1426478_at	0.57	0.3	210621_s_at	0.59	0.34
5925	retinoblastoma 1 (including osteosarcoma)	RB1	ENSG00000139687	NM_000321	1417850_at	0.43	0.428	203132_at	0.54	0.413
5926	AT rich interactive domain 4A (RBP1-like)	ARID4A	ENSG00000032219	NM_002892 /// NM_023000 /// NM_023001	1456420_at	-0.87	0.122	205062_x_at	0.18	0.768
5927	Jumonji, AT rich interactive domain 1A (RBBP2-like)	JARID1A	ENSG00000073614	NM_005056	1437105_at	1.11	0.0546	226371_at	3.32	0.000793
5928	retinoblastoma binding protein 4	RBBP4	ENSG00000162521	NM_005610	1454875_a_at	1.45	0.0115	239071_at	1.84	0.0149
5929	retinoblastoma binding protein 5	RBBP5	ENSG00000117222	NM_005057	1428886_at	0.66	0.217	205169_at	-3.88	0.000406
5930	retinoblastoma binding protein 6	RBBP6	ENSG00000122257	NM_006910 /// NM_018703 /// NM_032626	1425114_at	0.67	0.23	1552329_at	-1.63	0.0215
5931	retinoblastoma binding protein 7	RBBP7	ENSG00000102054	NM_002893	1415775_at	0.81	0.138	201092_at	0.4	0.535
5932	retinoblastoma binding protein 8	RBBP8	ENSG00000101773	NM_002894 /// NM_203291 /// NM_203292	1427062_at	-0.74	0.187	203344_s_at	1.41	0.0455
5933	retinoblastoma-like 1 (p107)	RBL1	ENSG00000080839	NM_002895 /// NM_183404	1424156_at	0.92	0.103	205296_at	0.18	0.764
5934	retinoblastoma-like 2 (p130)	RBL2	ENSG00000103479	NM_005611	1425981_a_at	1.24	0.036	212331_at	2.26	0.0133
5935	RNA binding motif (RNP1, RRM) protein 3	RBM3	ENSG00000102317	NM_006743	1422660_at	0.45	0.37	208319_s_at	-1.75	0.0332
5936	RNA binding motif protein 4	RBM4	ENSG00000173933	NM_002896	1416920_at	1.84	0.00362	200997_at	-0.47	0.45
5937	RNA binding motif, single stranded interacting protein 1	RBMS1	ENSG00000153250	NM_002897 /// NM_016836 /// NM_016839	1418703_at	0.7	0.211	238185_at	2.18	0.00504
5939	RNA binding motif, single stranded interacting protein 2	RBMS2	ENSG00000076067	NM_002898	1433979_at	0.44	0.415	235558_at	-1.08	0.133
5947	retinol binding protein 1, cellular	RBP1	ENSG00000114115	NM_002899	1448754_at	2.16	0.00105	203423_at	-1.37	0.0486
5954	reticulocalbin 1, EF-hand calcium binding domain	RCN1	ENSG00000049449	NM_002901	1417090_at	0.62	0.236	201063_at	3.88	0.00144
5955	reticulocalbin 2, EF-hand calcium binding domain	RCN2	ENSG00000117906	NM_002902	1422449_s_at	1.86	0.00246	201486_at	0.09	0.894
5959	retinol dehydrogenase 5 (11-cis and 9-cis)	RDH5	ENSG00000135437	NM_002905	1418808_at	2.03	0.00183	210106_at	-2.49	0.00636
5962	radixin	RDX	ENSG00000137710	NM_002906	1416180_a_at	0.89	0.0805	212397_at	1.15	0.125
5965	RecQ protein-like (DNA helicase Q1-like)	RECQL	ENSG00000004700	NM_002907 /// NM_032941	1425798_a_at	-0.4	0.469	205091_x_at	-1.59	0.0278
5966	v-rel reticuloendotheliosis viral oncogene homolog (avian)	REL	ENSG00000162924	NM_002908	1420710_at	-0.25	0.647	206036_s_at	1.09	0.0952
5967	regenerating islet-derived 1 alpha (pancreatic stone protein, pancreatic thread protein)	REG1A	ENSG00000115386	NM_002909	1415905_at	-0.29	0.577	209752_at	-0.82	0.29
5970	v-rel reticuloendotheliosis viral oncogene homolog A, nuclear factor of kappa light polypeptide gene enhancer in B-cells 3, p65 (avian)	RELA	ENSG00000173039	NM_021975	1419536_a_at	-0.11	0.836	201783_s_at	0.11	0.868
5976	regulator of nonsense transcripts 1	RENT1	ENSG00000005007	NM_002911	1419685_at	-0.04	0.946	211168_s_at	-1.76	0.0283
5977	D4, zinc and double PHD fingers family 2	DPF2	ENSG00000133884	NM_006268	1416534_at	-0.5	0.369	202116_at	-0.13	0.835
5980	REV3-like, catalytic subunit of DNA polymerase zeta (yeast)	REV3L	ENSG00000009413	NM_002912	1424632_a_at	0.15	0.781	1566285_at	-0.51	0.409
5981	replication factor C (activator 1) 1, 145kDa /// replication factor C (activator 1) 1, 145kDa	RFC1	ENSG00000035928	NM_002913	1449050_at	1.2	0.0251	208021_s_at	1.14	0.101
5983	replication factor C (activator 1) 3, 38kDa	RFC3	ENSG00000133119	NM_002915 /// NM_181558	1423700_at	0.87	0.117	204127_at	-1.5	0.057
5984	replication factor C (activator 1) 4, 37kDa	RFC4	ENSG00000163918	NM_002916 /// NM_181573	1424321_at	0.47	0.35	204023_at	-0.64	0.364
5985	replication factor C (activator 1) 5, 36.5kDa	RFC5	ENSG00000111445	NM_007370 /// NM_181578	1452917_at	0.97	0.0906	203209_at	1.76	0.0188
5987	ret finger protein	RFP	ENSG00000112448	NM_006510 /// NM_030950	1456375_x_at	-1.36	0.0161	210541_s_at	-1.24	0.0786
5989	regulatory factor X, 1 (influences HLA class II expression)	RFX1	ENSG00000132005	NM_002918	1436059_at	-1.12	0.0546	226786_at	1.51	0.0606
5991	regulatory factor X, 3 (influences HLA class II expression)	RFX3	ENSG00000080298	NM_002919 /// NM_134428	1441253_at	0.75	0.184	217671_at	0.64	0.299
5994	regulatory factor X-associated protein	RFXAP	ENSG00000133111	NM_000538	1418859_at	-0.23	0.659	208492_at	-0.49	0.42
5996	regulator of G-protein signalling 1	RGS1	ENSG00000090104	NM_002922	1417601_at	0.11	0.843	202988_s_at	1.25	0.0649
5997	regulator of G-protein signalling 2, 24kDa	RGS2	ENSG00000116741	NM_002923	1419248_at	1.18	0.0247	202388_at	2.18	0.00488
5998	regulator of G-protein signalling 3	RGS3	ENSG00000138835	NM_017790 /// NM_021106 /// NM_130795 /// NM_134427 /// NM_144488 /// NM_144489	1425296_a_at	-0.81	0.142	203823_at	1.24	0.0688
6002	regulator of G-protein signalling 12	RGS12	ENSG00000159788	NM_002926 /// NM_198227 /// NM_198229 /// NM_198230 /// NM_198430 /// NM_198432 /// NM_198587	1453129_a_at	-0.09	0.867	209639_s_at	0.82	0.191
6004	regulator of G-protein signalling 16	RGS16	ENSG00000143333	NM_002928	1451452_a_at	-2.94	6.77e-05	209325_s_at	0.51	0.399
6009	Ras homolog enriched in brain	RHEB	ENSG00000106615	NM_005614	1416636_at	1.13	0.0512	243008_at	2.11	0.00787
6010	rhodopsin (opsin 2, rod pigment) (retinitis pigmentosa 4, autosomal dominant)	RHO	ENSG00000163914	NM_000539	1451618_at	-0.43	0.426	206455_s_at	-0.33	0.597
6016	Ras-like without CAAX 1	RIT1	ENSG00000143622	NM_006912	1420540_a_at	0.46	0.405	239843_at	-0.65	0.361
6018	rearranged L-myc fusion sequence	RLF	ENSG00000117000	NM_012421	1440020_at	0.62	0.259	241438_at	-0.9	0.201
6046	bromodomain containing 2	BRD2	ENSG00000112526	NM_005104	1437210_a_at	-0.8	0.15	208686_s_at	-1.1	0.126
6049	ring finger protein (C3H2C3 type) 6	RNF6	ENSG00000127870	NM_005977 /// NM_183043 /// NM_183044 /// NM_183045	1427898_at	0.96	0.0938	203403_s_at	-0.67	0.273
6051	arginyl aminopeptidase (aminopeptidase B)	RNPEP	ENSG00000176393	NM_020216	1451243_at	-0.2	0.713	208270_s_at	1.25	0.0864
6059	ATP-binding cassette, sub-family E (OABP), member 1	ABCE1	ENSG00000164163	NM_002940	1416014_at	-0.14	0.796	201873_s_at	-0.57	0.374
6095	RAR-related orphan receptor A	RORA	ENSG00000069667	NM_002943 /// NM_134260 /// NM_134261 /// NM_134262	1424035_at	1.47	0.0146	236949_at	1.2	0.0886
6097	RAR-related orphan receptor C	RORC	ENSG00000143365	NM_001001523 /// NM_005060	1425792_a_at	0.54	0.328	206419_at	-0.83	0.212
6102	retinitis pigmentosa 2 (X-linked recessive)	RP2	ENSG00000102218	NM_006915	1419586_at	1.33	0.0136	205191_at	-0.16	0.809
6117	replication protein A1, 70kDa	RPA1	ENSG00000132383	NM_002945	1437309_a_at	1.87	0.0023	201529_s_at	0.29	0.686
6118	replication protein A2, 32kDa	RPA2	ENSG00000117748	NM_002946	1454011_a_at	0.64	0.236	201756_at	1.92	0.0136
6122	ribosomal protein L3	RPL3	ENSG00000100316	NM_000967	1449323_a_at	0.56	0.315	212039_x_at	1.91	0.0182
6124	Ribosomal protein L4	RPL4	ENSG00000174444	NM_000968	1425183_a_at	-0.05	0.929	226190_at	2.33	0.00768
6128	ribosomal protein L6 /// ribosomal protein L6	RPL6	ENSG00000089009	NM_000970	1416546_a_at	0.23	0.672	200034_s_at	1.25	0.128
6133	ribosomal protein L9 /// ribosomal protein L9	RPL9	ENSG00000163682 /// ENSG00000185078 /// ENSG00000169653	NM_000661	1416420_a_at	0.02	0.977	200032_s_at	1.83	0.0299
6137	Ribosomal protein L13	RPL13	ENSG00000167526	NM_000977 /// NM_033251	1460581_a_at	0.05	0.93	214351_x_at	0.67	0.341
6141	ribosomal protein L18 /// ribosomal protein L18	RPL18	ENSG00000063177	NM_000979	1436699_x_at	1.15	0.0468	200022_at	-0.48	0.454
6143	ribosomal protein L19 /// ribosomal protein L19	RPL19	ENSG00000108298	NM_000981	1416219_at	0.35	0.524	200029_at	-0.26	0.69
6146	ribosomal protein L22	RPL22	ENSG00000116251	NM_000983	1448398_s_at	0.21	0.695	221726_at	3.54	0.0038
6150	mitochondrial ribosomal protein L23	MRPL23	ENSG00000130595	NM_021134	1416948_at	1.59	0.00999	213897_s_at	-1.87	0.0266
6155	ribosomal protein L27 /// ribosomal protein L27	RPL27	ENSG00000131469	NM_000988	1453096_x_at	0.86	0.127	200025_s_at	1.17	0.105
6156	ribosomal protein L30 /// ribosomal protein L30	RPL30	ENSG00000156482	NM_000989	1438076_at	0.82	0.144	200062_s_at	3.39	0.00106
6158	ribosomal protein L28 /// ribosomal protein L28	RPL28	ENSG00000108107	NM_000991	1416074_a_at	-0.5	0.361	200003_s_at	0.04	0.949
6166	ribosomal protein L36a-like	RPL36AL	ENSG00000165502	NM_001001	1448697_s_at	0.33	0.533	207585_s_at	1.29	0.0681
6167	Ribosomal protein L37	RPL37	ENSG00000145592	NM_000997	1438291_x_at	0.98	0.0821	224763_at	2.03	0.0225
6168	ribosomal protein L37a	RPL37A	ENSG00000197756	NM_000998	1416217_a_at	0.46	0.403	213459_at	1.65	0.0294
6169	ribosomal protein L38	RPL38	ENSG00000172809	NM_000999	1433472_x_at	0.65	0.242	221943_x_at	-0.9	0.182
6175	ribosomal protein, large, P0	RPLP0	ENSG00000089157	NM_001002 /// NM_053275	1419441_at	0.02	0.972	211720_x_at	-0.31	0.642
6176	ribosomal protein, large, P1	RPLP1	ENSG00000137818	NM_001003 /// NM_213725	1416277_a_at	0.12	0.817	200763_s_at	-1.13	0.113
6181	ribosomal protein, large P2	RPLP2	ENSG00000177600	NM_001004	1415879_a_at	0.02	0.977	200909_s_at	0.08	0.907
6182	mitochondrial ribosomal protein L12	MRPL12	ENSG00000183093	NM_002949	1452048_at	0.43	0.431	203931_s_at	-0.02	0.975
6183	mitochondrial ribosomal protein S12	MRPS12	ENSG00000128626	NM_021107 /// NM_033362 /// NM_033363	1448799_s_at	0.78	0.158	204330_s_at	-1.05	0.12
6184	ribophorin I	RPN1	ENSG00000163902	NM_002950	1438943_x_at	1.46	0.0102	201011_at	-1.41	0.0404
6185	ribophorin II	RPN2	ENSG00000118705	NM_002951	1418896_a_at	0.65	0.226	213399_x_at	-0.76	0.227
6191	ribosomal protein S4, X-linked	RPS4X	ENSG00000198034	NM_001007	1416276_a_at	0.19	0.728	200933_x_at	0.83	0.216
6195	ribosomal protein S6 kinase, 90kDa, polypeptide 1	RPS6KA1	ENSG00000117676	NM_001006665 /// NM_002953	1416896_at	-0.37	0.498	203379_at	-0.2	0.775
6196	ribosomal protein S6 kinase, 90kDa, polypeptide 2	RPS6KA2	ENSG00000071242	NM_001006932 /// NM_021135	1417542_at	0.41	0.442	212912_at	-1.86	0.0329
6199	ribosomal protein S6 kinase, 70kDa, polypeptide 2	RPS6KB2	ENSG00000175634	NM_001007071 /// NM_003952	1422268_a_at	-0.85	0.0947	203777_s_at	-2.46	0.00259
6201	ribosomal protein S7 /// ribosomal protein S7	RPS7	ENSG00000171863	NM_001011	1419364_a_at	0.1	0.853	200082_s_at	1.35	0.0639
6202	ribosomal protein S8	RPS8	ENSG00000142937	NM_001012	1437610_x_at	0.15	0.779	200858_s_at	0.04	0.95
6203	Ribosomal protein S9	RPS9	ENSG00000170889	NM_001013	1434624_x_at	-0.37	0.505	217747_s_at	-0.08	0.906
6205	ribosomal protein S11 /// ribosomal protein S11	RPS11	ENSG00000142534	NM_001015	1424000_a_at	0.41	0.459	213350_at	-1.34	0.0523
6207	ribosomal protein S13 /// ribosomal protein S13	RPS13	ENSG00000110700	NM_001017	1438794_x_at	0.5	0.359	200018_at	2.2	0.00594
6208	ribosomal protein S14	RPS14	ENSG00000164587	NM_005617	1437706_x_at	0.44	0.418	208645_s_at	1.03	0.188
6222	ribosomal protein S18	RPS18	ENSG00000096150	NM_022551	1435712_a_at	-0.45	0.39	201049_s_at	0.18	0.79
6224	Ribosomal protein S20	RPS20	ENSG00000008988	NM_001023	1456436_x_at	0.83	0.141	216247_at	3.07	0.000574
6227	ribosomal protein S21	RPS21	ENSG00000171858	NM_001024	1439415_x_at	0.41	0.449	214097_at	0.56	0.363
6229	Ribosomal protein S24	RPS24	ENSG00000138326	NM_001026 /// NM_033022	1456628_x_at	0.67	0.231	1555878_at	-1.51	0.0416
6230	ribosomal protein S25 /// ribosomal protein S25	RPS25	ENSG00000118181	NM_001028	1451068_s_at	1.05	0.0672	200091_s_at	3.27	0.000693
6235	ribosomal protein S29	RPS29	ENSG00000125385	NM_001032	1437413_x_at	0.57	0.302	201094_at	1.35	0.0965
6237	related RAS viral (r-ras) oncogene homolog	RRAS	ENSG00000126458	NM_006270	1418448_at	0.19	0.727	212647_at	-2.21	0.0217
6240	ribonucleotide reductase M1 polypeptide	RRM1	ENSG00000167325	NM_001033	1448127_at	0.66	0.237	201477_s_at	-0.14	0.832
6241	ribonucleotide reductase M2 polypeptide	RRM2	ENSG00000171848	NM_001034	1434437_x_at	0.66	0.235	201890_at	-1.81	0.0436
6242	rhotekin	RTKN	ENSG00000114993	NM_001015055 /// NM_001015056 /// NM_033046	1425601_a_at	-0.24	0.665	225150_s_at	-0.28	0.638
6249	Restin (Reed-Steinberg cell-expressed intermediate filament-associated protein)	RSN	ENSG00000130779	NM_002956 /// NM_198240	1452929_at	-0.6	0.255	1558924_s_at	2.41	0.00317
6256	retinoid X receptor, alpha	RXRA	ENSG00000186350	NM_002957	1425762_a_at	-0.51	0.352	202426_s_at	-0.42	0.54
6257	retinoid X receptor, beta	RXRB	ENSG00000112472	NM_021976	1416990_at	-1.01	0.077	209148_at	0.2	0.75
6272	sortilin 1	SORT1	ENSG00000134243	NM_002959	1450955_s_at	0.95	0.0939	212807_s_at	1.45	0.0399
6277	S100 calcium binding protein A6 (calcyclin)	S100A6	ENSG00000197956	NM_014624	1421375_a_at	0.76	0.178	217728_at	-0.99	0.153
6280	S100 calcium binding protein A9 (calgranulin B)	S100A9	ENSG00000163220	NM_002965	1448756_at	0.48	0.358	203535_at	0.42	0.519
6281	S100 calcium binding protein A10 (annexin II ligand, calpactin I, light polypeptide (p11))	S100A10	ENSG00000197747	NM_002966	1416762_at	1.53	0.0127	200872_at	0.01	0.991
6282	S100 calcium binding protein A11 (calgizzarin)	S100A11	ENSG00000163191	NM_005620	1460351_at	0.87	0.124	200660_at	0.23	0.73
6284	S100 calcium binding protein A13	S100A13	ENSG00000189171	NM_005979	1418704_at	1.28	0.0299	202598_at	-0.5	0.437
6291	serum amyloid A4, constitutive	SAA4	ENSG00000148965	NM_006512	1419319_at	0.71	0.183	207096_at	-1.53	0.032
6293	vacuolar protein sorting 52 (yeast)	VPS52	ENSG00000112478	NM_022553 /// NM_080564	1437078_at	0.15	0.788	214585_s_at	-3.85	0.000111
6294	scaffold attachment factor B	SAFB	ENSG00000160633	NM_002967	1454928_at	-0.48	0.35	201748_s_at	-0.3	0.617
6296	SA hypertension-associated homolog (rat)	SAH	ENSG00000005187	NM_005622 /// NM_202000	1425559_a_at	0.26	0.631	210377_at	1.36	0.0926
6299	sal-like 1 (Drosophila)	SALL1	ENSG00000103449	NM_002968	1450489_at	-0.92	0.106	206893_at	1.52	0.0299
6300	Mitogen-activated protein kinase 12	MAPK12	ENSG00000188130	NM_002969	1449283_a_at	-0.93	0.0928	206106_at	-0.26	0.713
6301	seryl-tRNA synthetase	SARS	ENSG00000031698	NM_006513	1426257_a_at	-2.01	0.00206	200802_at	-1.14	0.0954
6302	sarcoma amplified sequence	SAS	ENSG00000135452	NM_005981	1416556_at	1.11	0.0532	203227_s_at	-0.72	0.308
6303	spermidine/spermine N1-acetyltransferase	SAT	ENSG00000130066	NM_002970	1420502_at	1.49	0.0115	210592_s_at	0.56	0.406
6305	SET binding factor 1	SBF1	ENSG00000100241	NM_002972	1434707_at	-1.24	0.0355	39835_at	-2.09	0.0186
6307	sterol-C4-methyl oxidase-like	SC4MOL	ENSG00000052802	NM_001017369 /// NM_006745	1423078_a_at	1.39	0.0119	209146_at	1.22	0.0728
6309	sterol-C5-desaturase (ERG3 delta-5-desaturase homolog, fungal)-like	SC5DL	ENSG00000109929	NM_006918	1451457_at	1.65	0.00802	211423_s_at	-1.3	0.0537
6310	Ataxin 1	ATXN1	ENSG00000124788	NM_000332	1457605_at	-1.83	0.0037	1559249_at	0.69	0.288
6311	ataxin 2	ATXN2	---	NM_002973	1419866_s_at	0.55	0.324	237184_at	-2.33	0.0123
6314	ataxin 7	ATXN7	ENSG00000163635	NM_000333	1426287_at	-0.77	0.166	204516_at	0.78	0.303
6319	stearoyl-CoA desaturase (delta-9-desaturase)	SCD	ENSG00000099194	NM_005063	1415964_at	-0.41	0.45	223839_s_at	2.61	0.00179
6320	C-type lectin domain family 11, member A	CLEC11A	ENSG00000105472	NM_002975	1418796_at	0.93	0.0869	211709_s_at	-2.48	0.00244
6324	sodium channel, voltage-gated, type I, beta	SCN1B	ENSG00000105711	NM_001037 /// NM_199037	1418738_at	-1.46	0.0117	205508_at	-1.72	0.0357
6332	sodium channel, voltage-gated, type VII, alpha	SCN7A	ENSG00000136546	NM_002976	1436044_at	-0.46	0.383	239984_at	0.52	0.387
6337	sodium channel, nonvoltage-gated 1 alpha	SCNN1A	ENSG00000111319	NM_001038	1425088_at	0.47	0.372	203453_at	-1.29	0.0936
6342	sterol carrier protein 2	SCP2	ENSG00000116171	NM_001007098 /// NM_001007099 /// NM_001007100 /// NM_001007250 /// NM_002979	1449686_s_at	0.64	0.246	212589_at	0.75	0.297
6373	chemokine (C-X-C motif) ligand 11	CXCL11	ENSG00000169248	NM_005409	1419697_at	0.77	0.156	210163_at	-0.49	0.482
6376	chemokine (C-X3-C motif) ligand 1	CX3CL1	ENSG00000006210	NM_002996	1415803_at	0.51	0.347	823_at	-0.12	0.84
6382	syndecan 1	SDC1	ENSG00000115884	NM_001006946 /// NM_002997	1437279_x_at	2	0.00206	201286_at	1.44	0.0509
6383	syndecan 2 (heparan sulfate proteoglycan 1, cell surface-associated, fibroglycan)	SDC2	ENSG00000169439	NM_002998	1417011_at	0.47	0.396	212157_at	1.02	0.156
6385	syndecan 4 (amphiglycan, ryudocan)	SDC4	ENSG00000124145	NM_002999	1448793_a_at	-0.44	0.416	202071_at	-1.14	0.113
6386	syndecan binding protein (syntenin)	SDCBP	ENSG00000137575	NM_001007067 /// NM_001007068 /// NM_001007069 /// NM_001007070 /// NM_005625	1423332_at	1.42	0.0183	200958_s_at	0.34	0.62
6387	chemokine (C-X-C motif) ligand 12 (stromal cell-derived factor 1)	CXCL12	ENSG00000107562	NM_000609 /// NM_199168	1417574_at	0.86	0.124	203666_at	-1.73	0.0163
6388	stromal cell-derived factor 2	SDF2	ENSG00000132581	NM_006923	1416857_at	0.55	0.305	203090_at	-1.17	0.0909
6391	succinate dehydrogenase complex, subunit C, integral membrane protein, 15kDa	SDHC	ENSG00000143252	NM_003001	1448630_a_at	0.71	0.206	238191_at	2.04	0.0198
6392	succinate dehydrogenase complex, subunit D, integral membrane protein	SDHD	---	NM_003002	1437489_x_at	0.72	0.198	202026_at	0.53	0.456
6396	SEC13-like 1 (S. cerevisiae)	SEC13L1	ENSG00000157020	NM_030673 /// NM_183352	1416241_at	-0.4	0.441	207707_s_at	-0.62	0.323
6397	SEC14-like 1 (S. cerevisiae)	SEC14L1	ENSG00000129657	NM_003003	1453412_a_at	-1.07	0.0652	202083_s_at	-0.51	0.438
6400	sel-1 suppressor of lin-12-like (C. elegans)	SEL1L	ENSG00000071537	NM_005065	1425187_at	-1.93	0.00281	230265_at	0.89	0.21
6414	selenoprotein P, plasma, 1	SEPP1	---	NM_005410	1452141_a_at	0	0.996	229620_at	1.59	0.0464
6415	selenoprotein W, 1	SEPW1	---	NM_003009	1416521_at	-0.45	0.412	201194_at	1.79	0.053
6416	mitogen-activated protein kinase kinase 4	MAP2K4	ENSG00000065559	NM_003010	1451982_at	0.52	0.338	203265_s_at	0.88	0.189
6421	splicing factor proline/glutamine rich (polypyrimidine tract binding protein associated)	SFPQ	ENSG00000116560	NM_005066	1438459_x_at	0.53	0.333	201586_s_at	-1.23	0.0922
6424	secreted frizzled-related protein 4	SFRP4	ENSG00000106483	NM_003014	1451031_at	-0.01	0.98	204051_s_at	-0.56	0.357
6426	splicing factor, arginine/serine-rich 1 (splicing factor 2, alternate splicing factor)	SFRS1	ENSG00000136450	NM_006924	1430982_at	0.92	0.107	229246_at	-1.89	0.0272
6427	splicing factor, arginine/serine-rich 2	SFRS2	ENSG00000161547	NM_003016	1427504_s_at	-1.23	0.0347	214882_s_at	-1.3	0.0858
6431	splicing factor, arginine/serine-rich 6	SFRS6	ENSG00000124193	NM_006275	1416720_at	-0.8	0.157	206108_s_at	-3.93	9.78e-05
6432	splicing factor, arginine/serine-rich 7, 35kDa	SFRS7	ENSG00000115875	NM_006276	1424033_at	1.35	0.0239	201129_at	1.47	0.0468
6433	Splicing factor, arginine/serine-rich 8 (suppressor-of-white-apricot homolog, Drosophila)	SFRS8	ENSG00000061936	NM_004592 /// NM_152235	1434966_at	-0.61	0.264	202774_s_at	-0.9	0.24
6434	splicing factor, arginine/serine-rich 10 (transformer 2 homolog, Drosophila)	SFRS10	ENSG00000136527	NM_004593	1419543_a_at	0.99	0.0765	200892_s_at	1.08	0.145
6439	surfactant, pulmonary-associated protein B	SFTPB	ENSG00000168878	NM_000542 /// NM_198843	1437028_at	-0.33	0.547	213936_x_at	-0.32	0.646
6443	sarcoglycan, beta (43kDa dystrophin-associated glycoprotein)	SGCB	ENSG00000163069	NM_000232	1419668_at	0.82	0.101	205121_at	1.13	0.0854
6446	serum/glucocorticoid regulated kinase	SGK	ENSG00000118515	NM_005627	1416041_at	1.69	0.00687	201739_at	0.56	0.358
6451	SH3 domain binding glutamic acid-rich protein like	SH3BGRL	ENSG00000131171	NM_003022	1436997_x_at	1.04	0.0704	201311_s_at	-0.24	0.683
6452	SH3-domain binding protein 2	SH3BP2	ENSG00000087266	NM_003023	1448328_at	0.26	0.639	209370_s_at	-0.53	0.436
6453	intersectin 1 (SH3 domain protein)	ITSN1	---	NM_001001132 /// NM_003024	1452338_s_at	1.19	0.039	209298_s_at	-2.81	0.00134
6461	SHB (Src homology 2 domain containing) adaptor protein B	SHB	ENSG00000107338	NM_003028	1434153_at	-0.14	0.793	1557458_s_at	0.61	0.362
6464	SHC (Src homology 2 domain containing) transforming protein 1	SHC1	ENSG00000160691	NM_003029 /// NM_183001	1422854_at	-0.95	0.0786	214853_s_at	-1.15	0.139
6468	F-box and WD-40 domain protein 4	SHFM3	ENSG00000107829	NM_022039	1417226_at	-0.17	0.734	221519_at	-0.88	0.233
6472	serine hydroxymethyltransferase 2 (mitochondrial)	SHMT2	ENSG00000182199	NM_005412	1455084_x_at	0.68	0.204	214095_at	-3.19	0.00209
6478	seven in absentia homolog 2 (Drosophila) /// seven in absentia homolog 2 (Drosophila)	SIAH2	ENSG00000181788	NM_005067	1448171_at	0.56	0.295	209339_at	1.54	0.0602
6480	ST6 beta-galactosamide alpha-2,6-sialyltranferase 1	ST6GAL1	ENSG00000073849	NM_003032 /// NM_173216 /// NM_173217	1420927_at	-0.66	0.23	201998_at	-0.76	0.32
6482	ST3 beta-galactoside alpha-2,3-sialyltransferase 1	SIAT4A	ENSG00000008513	NM_003033 /// NM_173344	1418946_at	0.74	0.186	208322_s_at	0.47	0.455
6484	ST3 beta-galactoside alpha-2,3-sialyltransferase 4	ST3GAL4	ENSG00000110080	NM_006278	1447458_at	-0.35	0.514	203759_at	-0.06	0.932
6487	ST3 beta-galactoside alpha-2,3-sialyltransferase 3	ST3GAL3	ENSG00000126091	NM_006279 /// NM_174963 /// NM_174964 /// NM_174965 /// NM_174966 /// NM_174967 /// NM_174968 /// NM_174969 /// NM_174970 /// NM_174971 /// NM_174972	1450406_a_at	-0.16	0.77	1555702_a_at	1.35	0.0967
6497	v-ski sarcoma viral oncogene homolog (avian)	SKI	ENSG00000157933	NM_003036	1426373_at	-0.6	0.278	204270_at	-10.77	8.78e-06
6498	SKI-like	SKIL	ENSG00000136603	NM_005414	1452214_at	-0.81	0.153	217591_at	1.99	0.00806
6499	superkiller viralicidic activity 2-like (S. cerevisiae)	SKIV2L	ENSG00000197103	--- /// NM_006929	1422584_at	-0.05	0.921	203727_at	-0.3	0.653
6500	S-phase kinase-associated protein 1A (p19A)	SKP1A	ENSG00000113558	NM_006930 /// NM_170679	1423149_at	1.56	0.00773	200711_s_at	3.08	0.00162
6506	solute carrier family 1 (glial high affinity glutamate transporter), member 2	SLC1A2	ENSG00000110436	NM_004171	1451627_a_at	-0.4	0.464	1558010_s_at	0.81	0.194
6509	solute carrier family 1 (glutamate/neutral amino acid transporter), member 4	SLC1A4	ENSG00000115902	NM_003038	1456003_a_at	0.09	0.869	209610_s_at	-3.11	0.000516
6512	solute carrier family 1 (glutamate transporter), member 7	SLC1A7	ENSG00000162383	NM_006671	1456971_at	0.05	0.921	210923_at	-0.77	0.258
6514	solute carrier family 2 (facilitated glucose transporter), member 2	SLC2A2	ENSG00000163581	NM_000340	1449067_at	-0.07	0.899	206535_at	-0.04	0.954
6519	solute carrier family 3 (cystine, dibasic and neutral amino acid transporters, activator of cystine, dibasic and neutral amino acid transport), member 1	SLC3A1	ENSG00000138079	NM_000341	1448741_at	-0.76	0.173	205799_s_at	1.39	0.0602
6520	solute carrier family 3 (activators of dibasic and neutral amino acid transport), member 2	SLC3A2	ENSG00000168003	NM_001012661 /// NM_001012662 /// NM_001012663 /// NM_001012664 /// NM_001013251 /// NM_002394	1425364_a_at	-0.01	0.986	200924_s_at	-1.32	0.113
6522	solute carrier family 4, anion exchanger, member 2 (erythrocyte membrane protein band 3-like 1)	SLC4A2	ENSG00000164889	NM_003040	1416637_at	-0.31	0.569	202111_at	-0.99	0.124
6526	solute carrier family 5 (inositol transporters), member 3	SLC5A3	---	NM_006933	1422170_at	-0.61	0.257	213164_at	1.62	0.0218
6530	solute carrier family 6 (neurotransmitter transporter, noradrenalin), member 2	SLC6A2	ENSG00000103546	NM_001043	1447311_at	-0.72	0.197	239394_at	-2.08	0.0346
6539	solute carrier family 6 (neurotransmitter transporter, betaine/GABA), member 12	SLC6A12	ENSG00000111181	NM_003044	1449382_at	1.2	0.04	206058_at	0.1	0.871
6540	solute carrier family 6 (neurotransmitter transporter, GABA), member 13	SLC6A13	ENSG00000010379	NM_016615	1424338_at	-2.18	0.00111	207184_at	2.47	0.00252
6542	solute carrier family 7 (cationic amino acid transporter, y+ system), member 2	SLC7A2	ENSG00000003989	NM_001008539 /// NM_003046	1426008_a_at	1.81	0.00417	225516_at	2.35	0.00368
6554	solute carrier family 10 (sodium/bile acid cotransporter family), member 1	SLC10A1	ENSG00000100652	NM_003049	1424898_at	-1.39	0.0185	207185_at	1.68	0.0623
6558	solute carrier family 12 (sodium/potassium/chloride transporters), member 2	SLC12A2	ENSG00000064651	NM_001046	1417623_at	-0.67	0.205	204404_at	0.67	0.292
6566	solute carrier family 16 (monocarboxylic acid transporters), member 1	SLC16A1	ENSG00000155380	NM_003051	1415802_at	-0.27	0.624	202234_s_at	1.63	0.0247
6567	solute carrier family 16 (monocarboxylic acid transporters), member 2	SLC16A2	ENSG00000147100	NM_006517	1418446_at	-0.34	0.531	204462_s_at	0.21	0.77
6568	Solute carrier family 17 (sodium phosphate), member 1	SLC17A1	ENSG00000124568	NM_005074	1417280_at	-1.93	0.00248	237049_at	2.63	0.0036
6571	solute carrier family 18 (vesicular monoamine), member 2	SLC18A2	ENSG00000165646	NM_003054	1446253_at	0.24	0.645	213549_at	2.56	0.00421
6574	solute carrier family 20 (phosphate transporter), member 1	SLC20A1	ENSG00000144136	NM_005415	1448568_a_at	-1.62	0.00881	201920_at	1.22	0.116
6575	solute carrier family 20 (phosphate transporter), member 2	SLC20A2	ENSG00000168575	NM_006749	1457302_at	-0.42	0.431	202744_at	1.11	0.148
6576	solute carrier family 25 (mitochondrial carrier; citrate transporter), member 1	SLC25A1	ENSG00000100075	NM_005984	1428190_at	-0.17	0.754	210010_s_at	0.15	0.801
6578	solute carrier organic anion transporter family, member 2A1	SLCO2A1	ENSG00000174640	NM_005630	1420913_at	1.18	0.0436	204368_at	-3.85	0.000328
6579	solute carrier organic anion transporter family, member 1A2	SLCO1A2	ENSG00000084453	NM_005075 /// NM_021094 /// NM_134431	1420405_at	1.01	0.0732	207308_at	0.8	0.202
6580	solute carrier family 22 (organic cation transporter), member 1	SLC22A1	ENSG00000175003	NM_003057 /// NM_153187	1418118_at	-2.09	0.00158	207201_s_at	-1.95	0.0115
6584	solute carrier family 22 (organic cation transporter), member 5	SLC22A5	ENSG00000197375	NM_003060	1440536_at	-1.03	0.0731	205074_at	0.88	0.165
6590	secretory leukocyte protease inhibitor (antileukoproteinase)	SLPI	ENSG00000124107	NM_003064	1448377_at	-0.69	0.193	203021_at	-0.19	0.785
6591	snail homolog 2 (Drosophila)	SNAI2	ENSG00000019549	NM_003068	1447643_x_at	-0.61	0.273	213139_at	0.37	0.538
6595	SWI/SNF related, matrix associated, actin dependent regulator of chromatin, subfamily a, member 2	SMARCA2	ENSG00000080503	NM_003070 /// NM_139045	1452333_at	-0.62	0.257	212257_s_at	0.92	0.205
6596	SWI/SNF related, matrix associated, actin dependent regulator of chromatin, subfamily a, member 3	SMARCA3	ENSG00000071794	NM_003071 /// NM_139048	1450889_at	0.94	0.0921	202983_at	-0.32	0.618
6597	SWI/SNF related, matrix associated, actin dependent regulator of chromatin, subfamily a, member 4	SMARCA4	ENSG00000127616	NM_003072	1426805_at	-0.72	0.192	212520_s_at	-1.35	0.0487
6598	SWI/SNF related, matrix associated, actin dependent regulator of chromatin, subfamily b, member 1	SMARCB1	ENSG00000099956	NM_001007468 /// NM_003073	1435856_x_at	1.13	0.0536	212167_s_at	-0.31	0.648
6599	SWI/SNF related, matrix associated, actin dependent regulator of chromatin, subfamily c, member 1	SMARCC1	ENSG00000173473	NM_003074	1423417_at	-0.7	0.202	201074_at	1.01	0.128
6601	SWI/SNF related, matrix associated, actin dependent regulator of chromatin, subfamily c, member 2	SMARCC2	ENSG00000139613	NM_003075 /// NM_139067	1428382_at	-0.48	0.381	1561973_at	-0.46	0.494
6603	SWI/SNF related, matrix associated, actin dependent regulator of chromatin, subfamily d, member 2	SMARCD2	ENSG00000108604	NM_003077	1448401_at	-0.39	0.483	201827_at	-1.59	0.0309
6605	SWI/SNF related, matrix associated, actin dependent regulator of chromatin, subfamily e, member 1	SMARCE1	ENSG00000073584	NM_003079	1422675_at	1.35	0.0238	236016_at	-2.63	0.00752
6608	smoothened homolog (Drosophila)	SMO	ENSG00000128602	NM_005631	1427048_at	-0.75	0.171	233717_x_at	-0.41	0.494
6609	sphingomyelin phosphodiesterase 1, acid lysosomal (acid sphingomyelinase)	SMPD1	ENSG00000166311	NM_000543 /// NM_001007593	1447874_x_at	-0.76	0.177	216230_x_at	0.49	0.476
6611	spermine synthase	SMS	ENSG00000102172	NM_004595	1434190_at	-0.68	0.202	202043_s_at	0.24	0.722
6612	SMT3 suppressor of mif two 3 homolog 3 (yeast)	SUMO3	ENSG00000184900	NM_006936	1422457_s_at	0.44	0.419	200740_s_at	-2.39	0.0171
6614	sialoadhesin /// sialoadhesin	SN	ENSG00000088827	NM_023068	1422161_at	-0.99	0.0845	44673_at	-0.68	0.33
6617	small nuclear RNA activating complex, polypeptide 1, 43kDa	SNAPC1	ENSG00000023608	NM_003082	1429335_at	0.45	0.397	205443_at	-0.56	0.353
6618	small nuclear RNA activating complex, polypeptide 2, 45kDa	SNAPC2	ENSG00000104976	NM_003083	1436703_x_at	-0.12	0.818	204104_at	0.18	0.774
6619	small nuclear RNA activating complex, polypeptide 3, 50kDa	SNAPC3	ENSG00000164975	NM_003084	1428761_a_at	-0.31	0.557	204001_at	1.35	0.0998
6624	fascin homolog 1, actin-bundling protein (Strongylocentrotus purpuratus)	FSCN1	ENSG00000075618	NM_003088	1448378_at	-0.39	0.47	210933_s_at	2.06	0.0169
6625	Small nuclear ribonucleoprotein 70kDa polypeptide (RNP antigen)	SNRP70	ENSG00000104852	NM_001009820 /// NM_003089	1451104_a_at	-0.33	0.536	201221_s_at	-1.5	0.0354
6626	small nuclear ribonucleoprotein polypeptide A	SNRPA	ENSG00000077312	NM_004596	1417274_at	-0.08	0.888	201770_at	-0.96	0.196
6627	small nuclear ribonucleoprotein polypeptide A'	SNRPA1	ENSG00000131876	NM_003090	1417353_x_at	1.38	0.0181	206055_s_at	-1.24	0.113
6628	small nuclear ribonucleoprotein polypeptides B and B1	SNRPB	ENSG00000125835	NM_003091 /// NM_198216	1419260_a_at	0.48	0.342	213175_s_at	0.47	0.492
6629	Small nuclear ribonucleoprotein polypeptide B''	SNRPB2	ENSG00000125870	NM_003092 /// NM_198220	1452422_a_at	0.93	0.104	202505_at	1.67	0.0372
6632	small nuclear ribonucleoprotein D1 polypeptide 16kDa	SNRPD1	ENSG00000167088	NM_006938	1416336_s_at	1.26	0.0338	202690_s_at	0.77	0.218
6633	small nuclear ribonucleoprotein D2 polypeptide 16.5kDa	SNRPD2	ENSG00000125743	NM_004597 /// NM_177542	1452680_at	1.49	0.0129	200826_at	0.2	0.755
6634	small nuclear ribonucleoprotein D3 polypeptide 18kDa	SNRPD3	ENSG00000100028	NM_004175	1422884_at	0.97	0.067	202567_at	0.46	0.445
6637	small nuclear ribonucleoprotein polypeptide G	SNRPG	ENSG00000143977	NM_003096	1448358_s_at	1.61	0.0086	205644_s_at	0.75	0.274
6640	syntrophin, alpha 1 (dystrophin-associated protein A1, 59kDa, acidic component)	SNTA1	ENSG00000101400	NM_003098	1416825_at	-0.95	0.0728	203516_at	-0.1	0.883
6641	syntrophin, beta 1 (dystrophin-associated protein A1, 59kDa, basic component 1)	SNTB1	ENSG00000172164	NM_021021	1451938_a_at	0.42	0.426	208608_s_at	0.7	0.275
6642	Sorting nexin 1	SNX1	ENSG00000028528	NM_003099 /// NM_148955 /// NM_152826	1416260_a_at	0.67	0.213	214531_s_at	-1.37	0.0446
6643	sorting nexin 2	SNX2	---	NM_003100	1460224_at	1.05	0.0699	202113_s_at	0.35	0.584
6645	syntrophin, beta 2 (dystrophin-associated protein A1, 59kDa, basic component 2)	SNTB2	ENSG00000168807	NM_006750 /// NM_130845	1436986_at	-0.7	0.196	226685_at	1.87	0.0149
6647	superoxide dismutase 1, soluble (amyotrophic lateral sclerosis 1 (adult))	SOD1	ENSG00000142168	NM_000454	1440222_at	1.05	0.0698	200642_at	0.84	0.268
6648	superoxide dismutase 2, mitochondrial	SOD2	ENSG00000112096	NM_000636	1448610_a_at	1.17	0.0398	215223_s_at	-2.01	0.0237
6649	superoxide dismutase 3, extracellular	SOD3	ENSG00000109610	NM_003102	1417633_at	0.75	0.159	205236_x_at	-3.69	0.00139
6651	SON DNA binding protein	SON	ENSG00000159140	NM_003103 /// NM_032195 /// NM_058183 /// NM_138925 /// NM_138926 /// NM_138927	1437924_at	-1.07	0.0617	213538_at	-0.71	0.31
6652	sorbitol dehydrogenase	SORD	ENSG00000140263	NM_003104	1426584_a_at	-1.05	0.0638	201562_s_at	1.17	0.0796
6653	sortilin-related receptor, L(DLR class) A repeats-containing	SORL1	ENSG00000137642	NM_003105	1426258_at	0.99	0.0658	230707_at	1.47	0.034
6659	SRY (sex determining region Y)-box 4	SOX4	ENSG00000124766	NM_003107	1433575_at	0.65	0.237	201416_at	-0.51	0.445
6660	SRY (sex determining region Y)-box 5	SOX5	ENSG00000134532	NM_006940 /// NM_152989 /// NM_178010	1452511_at	0.41	0.458	207336_at	-2.45	0.00839
6666	SRY (sex determining region Y)-box 12	SOX12	ENSG00000177732	NM_006943	1455562_at	0.41	0.458	204432_at	1.83	0.0182
6667	Sp1 transcription factor	SP1	ENSG00000185591	NM_138473	1454852_at	0.38	0.493	224760_at	2.85	0.00876
6670	Sp3 transcription factor	SP3	ENSG00000172845	NM_001017371 /// NM_003111	1431804_a_at	0.43	0.433	232529_at	1.49	0.0327
6675	UDP-N-acteylglucosamine pyrophosphorylase 1	UAP1	ENSG00000117143	NM_003115	1416745_x_at	1.41	0.0188	209340_at	0.4	0.517
6678	secreted protein, acidic, cysteine-rich (osteonectin) /// secreted protein, acidic, cysteine-rich (osteonectin)	SPARC	ENSG00000113140	NM_003118	1416589_at	1.35	0.0234	212667_at	2.85	0.00132
6683	spastin	SPAST	ENSG00000021574	NM_014946 /// NM_199436	1460400_at	-1.13	0.0489	209748_at	0.7	0.276
6694	secreted phosphoprotein 2, 24kDa	SPP2	ENSG00000072080	NM_006944	1418916_a_at	-0.49	0.372	214478_at	1.72	0.0572
6696	Secreted phosphoprotein 1 (osteopontin, bone sialoprotein I, early T-lymphocyte activation 1)	SPP1	ENSG00000118785	NM_000582	1449254_at	1.15	0.0483	209875_s_at	-1.18	0.0784
6697	sepiapterin reductase (7,8-dihydrobiopterin:NADP+ oxidoreductase)	SPR	ENSG00000116096	NM_003124	1432372_a_at	0.29	0.573	203458_at	1.41	0.052
6711	spectrin, beta, non-erythrocytic 1	SPTBN1	ENSG00000115306	NM_003128 /// NM_178313	1452143_at	0.38	0.49	200672_x_at	1.42	0.0871
6712	spectrin, beta, non-erythrocytic 2	SPTBN2	ENSG00000173898	NM_006946	1441298_at	-1.12	0.0441	231311_at	4.16	6.14e-05
6713	Squalene epoxidase	SQLE	ENSG00000104549	NM_003129	1415993_at	0.37	0.464	209218_at	0.55	0.37
6715	steroid-5-alpha-reductase, alpha polypeptide 1 (3-oxo-5 alpha-steroid delta 4-dehydrogenase alpha 1)	SRD5A1	ENSG00000145545	NM_001047	1438699_at	1	0.0717	211056_s_at	-1	0.172
6716	steroid-5-alpha-reductase, alpha polypeptide 2 (3-oxo-5 alpha-steroid delta 4-dehydrogenase alpha 2)	SRD5A2	ENSG00000049319	NM_000348	1422960_at	0.99	0.0788	206938_at	3.41	0.0037
6717	sorcin	SRI	ENSG00000075142	NM_003130 /// NM_198901	1450878_at	1.63	0.0081	208920_at	-1.33	0.106
6720	Smith-Magenis syndrome chromosome region, candidate 6	SREBF1	ENSG00000072310	NM_001005291 /// NM_004176	1426690_a_at	-1.39	0.0192	202308_at	1.37	0.0458
6723	spermidine synthase	SRM	ENSG00000116649	NM_003132	1421260_a_at	-0.71	0.173	201516_at	0.06	0.932
6726	signal recognition particle 9kDa	SRP9	ENSG00000143742	NM_003133	1417530_a_at	0.61	0.269	201273_s_at	0.98	0.204
6727	signal recognition particle 14kDa (homologous Alu RNA binding protein) /// signal recognition particle 14kDa (homologous Alu RNA binding protein)	SRP14	ENSG00000140319	NM_003134	1455939_x_at	0.66	0.224	200007_at	-1.41	0.0762
6728	signal recognition particle 19kDa	SRP19	ENSG00000153037	NM_003135	1450891_at	0.46	0.379	205335_s_at	-0.72	0.249
6729	Signal recognition particle 54kDa	SRP54	ENSG00000100883	NM_003136	1416154_at	0.6	0.266	1557505_a_at	-1.5	0.0787
6730	signal recognition particle 68kDa	SRP68	ENSG00000167881	NM_014230	1433708_at	-0.25	0.645	AFFX-HUMRGE/M10098_3_at	1.68	0.0267
6732	SFRS protein kinase 1	SRPK1	ENSG00000096063	NM_003137	1455107_at	-0.16	0.755	202199_s_at	-1.65	0.0288
6733	SFRS protein kinase 2	SRPK2	ENSG00000135250	NM_182691 /// NM_182692	1448603_at	1.26	0.0288	203181_x_at	2.09	0.00984
6734	signal recognition particle receptor ('docking protein')	SRPR	---	NM_003139	1423670_a_at	-1.33	0.0264	200918_s_at	0.96	0.19
6737	tripartite motif-containing 21	TRIM21	ENSG00000132109	NM_003141	1448940_at	0.38	0.484	204804_at	0.18	0.77
6738	Sjogren syndrome antigen A2 (60kDa, ribonucleoprotein autoantigen SS-A/Ro)	SSA2	ENSG00000116747	NM_004600	1423433_at	1.62	0.00553	212839_s_at	-2.02	0.0287
6741	Sjogren syndrome antigen B (autoantigen La)	SSB	ENSG00000138385	NM_003142	1416421_a_at	1.02	0.0695	201138_s_at	-0.52	0.388
6742	single-stranded DNA binding protein 1	SSBP1	ENSG00000106028	NM_003143	1452616_s_at	1.39	0.0207	214060_at	0.96	0.153
6745	signal sequence receptor, alpha (translocon-associated protein alpha)	SSR1	ENSG00000124783	NM_003144	1417763_at	0.81	0.135	225435_at	2.77	0.00127
6746	signal sequence receptor, beta (translocon-associated protein beta)	SSR2	ENSG00000163479	NM_003145	1449930_a_at	0.48	0.365	200652_at	0.58	0.388
6747	signal sequence receptor, gamma (translocon-associated protein gamma)	SSR3	ENSG00000114850	NM_007107	1415700_a_at	-0.83	0.142	217790_s_at	-1.05	0.149
6748	signal sequence receptor, delta (translocon-associated protein delta)	SSR4	ENSG00000180879	NM_006280	1448524_s_at	0.68	0.215	201004_at	1.25	0.0863
[truncated: 5,137 more rows]
